# Supplementary material for: Comparative Physiological and Transcriptomic Characterisation of Two Japonica Rice Cultivars Under Low Nitrogen Stress
Source: Plants (Basel). 2025 Dec 16;14(24):3836. doi: 10.3390/plants14243836 (PMC12737120; doi:10.3390/plants14243836)
Supplement: Supplementary file 1 [file plants-14-03836-s001.zip]

Archive with 5 entries (5 files):
- Supplementary  Figures S1 and S2.pdf
- Supplementary  Table S6.pdf
- Supplementary  Tables S1, S2 and S3.pdf
- Supplementary Table S4.xlsx
- Supplementary Table S5.xlsx
