# Supplementary material for: Comparative Physiological and Transcriptomic Characterisation of Two Japonica Rice Cultivars Under Low Nitrogen Stress
Source: Plants (Basel). 2025 Dec 16;14(24):3836. doi: 10.3390/plants14243836 (PMC12737120; doi:10.3390/plants14243836)
Supplement: Supplementary file 1 [file plants-14-03836-s001.zip › Supplementary Table S4.xlsx]

## Sheet: all_compare
gene_id	HJ753_LN_1_fpkm	HJ753_LN_2_fpkm	HJ753_LN_3_fpkm	DJ8_LN_1_fpkm	DJ8_LN_2_fpkm	DJ8_LN3_fpkm	HJ753_NN_1_fpkm	HJ753_NN_2_fpkm	HJ753_NN_3_fpkm	DJ8_NN_1_fpkm	DJ8_NN_2_fpkm	DJ8_NN_3_fpkm	gene_name	gene_description	Family
Os05g0114700	9142.60440362694	10426.1793722203	8734.7913684994	5439.99212454286	7058.6224289193	9219.49819529598	7415.59575917251	6097.49120865307	6770.56310407015	5459.49217303528	5918.66371125523	5092.45056953517	Os05g0114700	- && sp|Q4JL76|MYBA2_ORYSJ Myb-related protein MYBAS2 OS=Oryza sativa subsp. japonica OX=39947 GN=MYBAS2 PE=2 SV=1 && -	MYB
Os01g0256500	19258.7711743097	17080.8735229388	13759.3073086624	12557.5278399888	15320.8	19222.4052640741	18027.5701944086	11474.9245753379	14822.4296126815	12889.5883521516	11336.0141198131	12125.8177513594	Os01g0256500	- && - && PF03242:Late embryogenesis abundant protein	-
Os01g0975300	8186.55440457035	7553.62525963647	8566.11169002445	4086.75491526608	5498.51327144962	7470.91275486187	5348.76105785564	4846.76907679508	5930.96717496203	3923.65315433418	3550.36861532427	3880.71943889556	OsMYB48	- && sp|Q4JL76|MYBA2_ORYSJ Myb-related protein MYBAS2 OS=Oryza sativa subsp. japonica OX=39947 GN=MYBAS2 PE=2 SV=1 && PF00249:Myb-like DNA-binding domain	MYB_related
Os02g0161900	5048.3149097875	5629.09040611088	4147.30897883988	4465.07867152964	5324.96812338168	5591.4242425726	3928.95441596406	3217.33789932303	3875.35659370837	2794.02517713419	4037.33481116197	4404.4700967543	rubq2	- && sp|P0CG85|UBI1P_NICSY Polyubiquitin OS=Nicotiana sylvestris OX=4096 GN=UBI11 PE=2 SV=1 && PF00240:Ubiquitin family	MYB_related
Os02g0626100	4358.42439190411	3490.33784005724	2849.75224144119	2682.08888753659	3089.95595132095	2105.53701112501	2642.61965112958	2161.20062955807	2595.15700508777	1632.52117115206	1961.52015037493	2254.11062921354	OsPAL	- && sp|P14717|PAL1_ORYSJ Phenylalanine ammonia-lyase OS=Oryza sativa subsp. japonica OX=39947 GN=PAL PE=1 SV=2 && PF00221:Aromatic amino acid lyase	-
Os11g0703900	2149.39704070335	3892.15838194245	1675.96732306181	2957.73386958744	3549.96341245875	4008.85473498427	2597.28012860563	2425.92561987853	2106.38898922526	2192.57278339965	2474.53884620215	2601.13600308595	HSP70	- && sp|P27322|HSP72_SOLLC Heat shock cognate 70 kDa protein 2 OS=Solanum lycopersicum OX=4081 GN=HSC-2 PE=2 SV=1 && PF00012:Hsp70 protein	GATA
Os03g0670700	6845.31952252337	6536.26391275882	6205.26980257797	7181.83104687998	8310.34983465853	7819.03225145278	6719.19789748186	6447.13519808048	5202.69564950442	6228.77735273825	5512.08878726219	6356.1615622166	OsGRP3	- && sp|P49310|GRP1_SINAL Glycine-rich RNA-binding protein GRP1A OS=Sinapis alba OX=3728 PE=2 SV=1 && PF00076:RNA recognition motif. (a.k.a. RRM, RBD, or RNP domain)	NF-YA
Os03g0227800	2688.60643232594	3196.11023812132	2918.60446553892	2312.52359084576	2267.7375545615	2814.91517003363	2101.77570904761	2198.73724036404	2469.26705574057	1726.30087184529	1853.18903722684	1799.87730815472	Os03g0227800	- && - && -	-
Os05g0489600	2785.00258215593	3451.04776540841	2828.88681801077	2454.09749942702	3090.99015607572	3862.35339710404	2193.21020139472	2224.44274854199	2365.11166773779	2441.7405889933	1938.16506752794	2255.05328401371	ARF	- && sp|P51823|ARF2_ORYSJ ADP-ribosylation factor 2 OS=Oryza sativa subsp. japonica OX=39947 GN=ARF PE=2 SV=2 && PF00025:ADP-ribosylation factor family	GATA
Os11g0660500	2205.90049502338	2441.33499256454	2147.67055895175	2423.75713331934	2535.33932996812	2492.76081893842	2182.15288605239	2207.43941027964	1742.10141037234	2577.21408890695	2069.11621604726	2303.77290526548	OsTCTP	- && sp|P35681|TCTP_ORYSJ Translationally-controlled tumor protein homolog OS=Oryza sativa subsp. japonica OX=39947 GN=TCTP PE=1 SV=1 && PF00838:Translationally controlled tumour protein	-
Os10g0109600	2262.97743718154	2470.94743357054	2002.90974513031	1077.39293518546	2240.46809774107	2719.64244436506	2171.74270769118	1978.62368560337	2345.50390274345	1384.33796098045	1311.33971939195	1357.06309960502	poxA	- && sp|Q42517|PERN_ARMRU Peroxidase N OS=Armoracia rusticana OX=3704 GN=HRPN PE=2 SV=1 && PF00141:Peroxidase	NAC
Os06g0612800	2314.31517532002	3267.4719110361	2226.32361612811	2220.06698333326	2562.8868236532	3073.13050041528	1882.29116538007	1758.25881309506	1970.36322622766	1986.63456917374	1786.38480070256	1993.44879750264	Osi-SAP8	- && sp|A2YEZ6|SAP8_ORYSI Zinc finger A20 and AN1 domain-containing stress-associated protein 8 OS=Oryza sativa subsp. indica OX=39946 GN=SAP8 PE=2 SV=2 && PF01754:A20-like zinc finger|PF01428:AN1-like Zinc finger	NF-YB
Os02g0519700	4458.6613632555	3947.58503815323	5102.77062322712	2323.9814407859	4083.98321963456	3607.85977561908	3026.9001948983	3263.84596981558	3226.33768981381	4276.80262264588	2583.37671361292	2264.97643290882	Os02g0519700	- && - && -	-
Os02g0216300	341.546036117547	463.679314951113	378.164718052715	335.033580837588	385.678182077717	489.816405401762	312.713677543902	387.780788412521	388.879224728149	302.895730680182	276.740570450634	268.89220286942	Os02g0216300	- && - && -	-
Os06g0728000	2140.42627437584	2024.37699169821	2278.85308128979	1788.25618191679	1919.58077145135	2096.44529454559	1857.56719218531	1868.1584208319	1900.88163719547	1900.58671869988	1688.46231723367	1817.23703081686	HMGB1	- && sp|P40621|HMGL_WHEAT HMG1/2-like protein OS=Triticum aestivum OX=4565 PE=2 SV=1 && PF00505:HMG (high mobility group) box	WOX
Os12g0632000	2458.00988159362	2324.25852096576	2465.87609891589	2317.55562471993	3037.79065735071	3658.02828515553	2689.92595520699	1965.84385901263	1517.01922473048	2039.50819215741	1490.3499416296	2016.28589853044	GRP162	- && sp|P49310|GRP1_SINAL Glycine-rich RNA-binding protein GRP1A OS=Sinapis alba OX=3728 PE=2 SV=1 && PF00076:RNA recognition motif. (a.k.a. RRM, RBD, or RNP domain)	NF-YA
Os11g0139700	972.505404757692	988.735276359496	1124.50927974192	580.614964384908	602.268370594897	702.108163961071	804.208939475312	713.337723885915	870.203646501188	634.199478800531	945.372942395275	792.252251857505	Os11g0139700	- && - && -	-
Os09g0482100	619.101558282397	838.842063786053	485.000563642866	741.700785160166	808.605052390665	895.659315866584	651.719949803152	528.507788906519	532.754881192065	557.049969440016	640.554097721639	687.987884065241	OsHSP82	- && sp|Q69QQ6|HSP82_ORYSJ Heat shock protein 81-2 OS=Oryza sativa subsp. japonica OX=39947 GN=HSP81-2 PE=2 SV=1 && PF02518:Histidine kinase-, DNA gyrase B-, and HSP90-like ATPase|PF00183:Hsp90 protein	bZIP
Os11g0700500	1543.17226724004	1614.54735849514	1669.69839076783	835.776869883756	1117.58109143201	1738.25348644801	1297.65010411788	1397.47424126516	1440.08879598955	1246.45973308252	1102.84157469699	976.829757064879	Os11g0700500	- && sp|Q53NK6|MYBA1_ORYSJ Myb-related protein MYBAS1 OS=Oryza sativa subsp. japonica OX=39947 GN=MYBAS1 PE=2 SV=1 && PF00249:Myb-like DNA-binding domain	MYB
Os01g0803300	1559.73834507249	1494.56765833577	1219.34537499104	987.423769949502	921.638107404702	1848.7209609334	1356.96953794193	1118.32390431286	1236.00561623122	946.720334694117	1014.4065620264	625.428743955965	Os01g0803300	- && sp|Q9FL41|WTR38_ARATH WAT1-related protein At5g07050 OS=Arabidopsis thaliana OX=3702 GN=At5g07050 PE=2 SV=1 && PF00892:EamA-like transporter family	ERF
Os01g0944200	724.563893399328	856.594125725954	809.025048781279	560.902999469142	627.950837242394	739.202917941087	601.346681693687	699.362514243322	574.523891083955	502.991270262054	562.61977439062	546.70140837504	Os01g0944200	- && - && -	-
Os05g0160300	2336.82023095238	1879.5135612036	2657.58863378775	1350.48057639912	1442.23487069868	2152.18633858841	1777.5204035079	2341.74124323276	4390.88813680032	3849.65898679696	1645.98067072499	1024.01469188434	OsLTPd8	- && - && PF14368:Probable lipid transfer	-
Os04g0656100	370.06726576963	429.287240842302	342.401725036736	379.694968239239	465.12705485304	547.202499894876	423.764553226859	446.020235351271	432.208413211117	397.023862519783	366.271014888052	404.376903822735	AHA7	- && sp|Q7XPY2|PMA1_ORYSJ Plasma membrane ATPase OS=Oryza sativa subsp. japonica OX=39947 GN=Os04g0656100 PE=2 SV=1 && PF00122:E1-E2 ATPase|PF00690:Cation transporter/ATPase, N-terminus|PF00702:haloacid dehalogenase-like hydrolase	GRAS
Os02g0823100	1121.85253153156	883.536719865079	1018.59011587189	739.152448489624	938.944379326586	2132.51597280514	1165.40785005125	990.712780165043	1428.65400622828	809.231853462633	1062.01888313395	904.829734586608	OsPIP1	- && sp|Q9SXF8|PIP13_ORYSJ Aquaporin PIP 1-3 OS=Oryza sativa subsp. japonica OX=39947 GN=PIP1-3 PE=2 SV=2 && PF00230:Major intrinsic protein	C3H
Os05g0557700	335.863881643376	441.137360211388	300.237488976499	271.223199817849	350.267255145415	370.970754269417	355.614419931107	340.075219299167	377.625445711186	296.340862322682	296.225452804907	268.692978897358	LTN1	- && sp|Q8VY10|UBC24_ARATH Probable ubiquitin-conjugating enzyme E2 24 OS=Arabidopsis thaliana OX=3702 GN=UBC24 PE=1 SV=1 && PF00179:Ubiquitin-conjugating enzyme	GRAS
Os08g0157600	482.105549610013	560.211351603741	501.230863698156	327.341923167116	434.440476306989	653.390368846767	277.725104278824	316.852235391855	498.924177103717	384.599686738919	439.691315570757	381.767307624021	CCA1	- && sp|A0A0G3VTN5|LHY_PETHY Protein LATE ELONGATED HYPOCOTYL OS=Petunia hybrida OX=4102 GN=LHY PE=2 SV=1 && PF00249:Myb-like DNA-binding domain	MYB_related
Os11g0247300	972.153900111564	614.095394808845	797.929451840959	928.784760655261	734.717150888226	364.257296121397	898.567410926554	715.366274114665	712.735335879166	851.871088227804	782.127955797864	776.082431280957	TID1	- && sp|Q53M52|TBA2_ORYSJ Tubulin alpha-2 chain OS=Oryza sativa subsp. japonica OX=39947 GN=TUBA PE=2 SV=1 && PF03953:Tubulin C-terminal domain|PF00091:Tubulin/FtsZ family, GTPase domain	Nin-like
Os06g0246000	2287.99907804729	2766.45472141602	2380.39936749786	2245.99530408749	2809.50521784032	3354.65899502466	1996.05159431446	2149.9307058673	1932.81534140286	2511.97363547558	1890.33267038993	2048.31384621128	Os06g0246000	- && - && PF06522:NADH-ubiquinone reductase complex 1 MLRQ subunit	-
Os05g0550300	2345.13175576667	2523.04869071753	1972.59186744545	1315.42617718672	1591.2491499749	1172.38035206939	3191.88201473928	2401.01731901018	2679.93878855717	2490.52686690735	1653.06527947987	1151.82181183336	OsLTP2.4	- && sp|A2XBN5|NLTPX_ORYSI Non-specific lipid-transfer protein 2 OS=Oryza sativa subsp. indica OX=39946 GN=LTP-2 PE=3 SV=2 && -	bHLH
Os11g0251400	511.589517882815	536.18913004889	499.574296792077	371.670381515369	426.893904601215	432.012434692585	420.670453164179	359.026084299988	455.425207241818	293.448159335354	403.539624105144	366.945469770907	Os11g0251400	- && sp|Q8LPS2|ACD6_ARATH Protein ACCELERATED CELL DEATH 6 OS=Arabidopsis thaliana OX=3702 GN=ACD6 PE=1 SV=1 && PF13962:Domain of unknown function|PF12796:Ankyrin repeats (3 copies)	NAC
Os05g0567100	564.473157713422	506.403401462711	571.852904563649	398.386294676254	445.64167488002	478.241316564501	543.548877859507	477.136844932189	573.309969936906	407.136034481757	442.536910962677	466.289804929838	Oryzasin	- && sp|Q42456|ASPR1_ORYSJ Aspartic proteinase oryzasin-1 OS=Oryza sativa subsp. japonica OX=39947 GN=Os05g0567100 PE=2 SV=2 && PF03489:Saposin-like type B, region 2|PF00026:Eukaryotic aspartyl protease|PF05184:Saposin-like type B, region 1	WRKY
Os04g0476100	819.143174704412	563.275235837498	753.961745817923	635.300413022003	640.096790088958	475.863577230611	516.056153105623	433.066640748929	578.666763677977	676.999320582818	601.924447535281	739.117930720279	OsDAO4	- && sp|Q07121|AMO1_ARTS1 Primary amine oxidase OS=Arthrobacter sp. (strain P1) OX=47915 GN=maoI PE=1 SV=1 && PF02728:Copper amine oxidase, N3 domain|PF01179:Copper amine oxidase, enzyme domain	-
Os07g0529800	1439.09561674094	1934.45556580935	1510.78525328727	1619.99167939863	1855.29476751919	2154.81401908657	1251.77334724936	1352.64443822371	1350.76403510263	1407.43761862557	1221.23894192404	1321.12776217305	GOS2	- && sp|A6MZM2|SUI1_ORYSI Protein translation factor SUI1 homolog OS=Oryza sativa subsp. indica OX=39946 GN=GOS2 PE=2 SV=1 && PF01253:Translation initiation factor SUI1	MYB_related
Os03g0149300	842.745099611242	1037.09755769013	816.030250260937	579.851505093221	772.045713398994	1113.08583530486	654.948900302044	768.150263911625	801.268237827163	669.459606379179	676.787	477.632938228363	Os03g0149300	- && sp|O80638|WTR14_ARATH WAT1-related protein At2g39510 OS=Arabidopsis thaliana OX=3702 GN=At2g39510 PE=2 SV=1 && PF00892:EamA-like transporter family	GRAS
Os03g0158500	362.500227558443	558.204062810149	263.637077018619	415.616634932655	533.728098717692	514.838424786704	351.162551301138	264.247017338322	329.060602016017	243.599633109054	410.626588089408	386.590181398057	Os03g0158500	- && sp|Q9LJE5|ECT2_ARATH YTH domain-containing protein ECT2 OS=Arabidopsis thaliana OX=3702 GN=ECT2 PE=1 SV=1 && PF04146:YT521-B-like domain	E2F/DP
Os01g0284500	1954.04786464847	675.692554504359	1531.34278682737	1398.12124008428	1165.65246035647	49.2216787287722	1257.21032086902	948.829070806867	2029.10537846219	1225.35541564666	688.897089478793	1007.66248305224	GER4	- && sp|Q7F731|GL11_ORYSJ Germin-like protein 1-1 OS=Oryza sativa subsp. japonica OX=39947 GN=GER4 PE=2 SV=1 && PF00190:Cupin	bZIP
novel.213	454.976290859221	394.675788792756	463.471136528611	306.061857982444	307.260364516961	393.45826194196	322.504802257334	271.120307231538	325.575006766571	250.752201145547	268.35290162265	256.427917604961	-	- && - && -	-
Os02g0626400	618.81555110288	439.418076298482	460.252761377923	363.997836978232	413.322779461921	240.767767048625	332.286154540175	373.669823630372	468.11370039151	327.304550032182	350.098230131059	424.306652523901	OsPAL	- && sp|A2X7F7|PAL2_ORYSI Phenylalanine ammonia-lyase OS=Oryza sativa subsp. indica OX=39946 GN=ZB8 PE=3 SV=1 && PF00221:Aromatic amino acid lyase	-
Os06g0106800	686.71792980334	644.331825157731	521.013679020386	455.382370314021	661.16425275645	949.676278351977	527.296709170683	494.877170009635	567.785703715421	478.553635554985	480.28770500543	450.704242497185	Os06g0106800	- && sp|A7PZL3|PGLR_VITVI Probable polygalacturonase OS=Vitis vinifera OX=29760 GN=GSVIVT00026920001 PE=1 SV=1 && PF00295:Glycosyl hydrolases family 28	MYB_related
Os04g0349500	975.396374470518	939.472820433862	882.129056717549	1121.85293699266	1012.95642548229	1076.66322568956	1085.78486090488	961.518088009273	881.201131009724	1076.34853187192	1051.7878900025	1106.50409663318	Os04g0349500	- && sp|P49199|RS8_ORYSJ 40S ribosomal protein S8 OS=Oryza sativa subsp. japonica OX=39947 GN=RPS8 PE=2 SV=2 && PF01201:Ribosomal protein S8e	bZIP
Os08g0129800	541.204845603647	542.190164483842	584.24649252781	644.837464205699	645.967835144427	577.962055050054	590.107501399479	565.93244870054	405.555669631822	615.459450604367	565.611549964663	713.143460788536	Os08g0129800	- && - && -	-
Os03g0203200	661.20579001115	421.628838143695	519.604408720748	277.689833700297	350.227671574862	474.640506831819	575.307318871335	319.353994231529	433.526974321586	458.463800688608	402.331938778232	414.375066889404	D14	- && sp|Q10QA5|D14_ORYSJ Strigolactone esterase D14 OS=Oryza sativa subsp. japonica OX=39947 GN=D14 PE=1 SV=1 && PF12697:Alpha/beta hydrolase family	-
Os03g0811900	1120.19235773677	1006.55520679737	1093.86629525719	1078.95998052329	1222.76828545379	1357.25067638522	922.07552807807	913.510889876569	953.155149428653	1287.43111013336	1085.3733586545	1024.58529347949	OsARFA1f	- && sp|Q06396|ARF1_ORYSJ ADP-ribosylation factor 1 OS=Oryza sativa subsp. japonica OX=39947 GN=Os01g0813400 PE=2 SV=3 && PF00025:ADP-ribosylation factor family	GATA
Os08g0237000	745.42505602039	732.956716658678	637.580227691608	1162.60920734123	1111.73459034483	910.988627357784	718.992837967778	492.068256468198	514.569141211017	1048.42968173905	1007.95760100675	1003.29591136443	OsXTH17	- && sp|Q76BW5|XTH8_ORYSJ Xyloglucan endotransglycosylase/hydrolase protein 8 OS=Oryza sativa subsp. japonica OX=39947 GN=XTH8 PE=1 SV=1 && PF00722:Glycosyl hydrolases family 16|PF06955:Xyloglucan endo-transglycosylase (XET) C-terminus	NAC
Os01g0652600	409.048062732626	725.660424554683	385.270261103798	518.798386246629	634.143885624224	702.942687172378	465.591055819435	415.343133396951	398.727421134445	421.875598682625	440.445309291924	462.191004315138	Os01g0652600	- && sp|Q65XK0|ILV5_ORYSJ Ketol-acid reductoisomerase, chloroplastic OS=Oryza sativa subsp. japonica OX=39947 GN=Os05g0573700 PE=1 SV=1 && PF01450:Acetohydroxy acid isomeroreductase, catalytic domain|PF07991:Acetohydroxy acid isomeroreductase, NADPH-binding domain	LBD
Os12g0641100	139.17484062332	154.312086345274	140.942810988694	149.532088635709	157.595250271166	240.591357741061	134.295870908215	136.679194471793	140.771240039118	128.094207544937	157.113016784435	123.119698434859	SOS1	- && sp|Q9LKW9|NHX7_ARATH Sodium/hydrogen exchanger 7 OS=Arabidopsis thaliana OX=3702 GN=NHX7 PE=1 SV=1 && PF00999:Sodium/hydrogen exchanger family	-
Os06g0681400	482.996682153301	432.457043953727	438.154279096552	448.744981948683	502.363740946236	566.474631526268	382.596956161687	434.754653393977	489.568015084665	501.37027407609	474.33042274412	501.145026693599	Ubi1	- && sp|P0CG71|UBIQ1_CAEEL Polyubiquitin-A OS=Caenorhabditis elegans OX=6239 GN=ubq-1 PE=3 SV=1 && PF00240:Ubiquitin family	MYB_related
ENSRNA049471102	590.981143163145	675.66689805108	349.939184948363	515.727563977744	425.089622692122	473.812767736369	414.580967983517	405.94040220397	362.532239386476	725.65194349945	640.93803965236	494.533613568124	SSU_rRNA_eukarya	- && - && -	-
Os03g0177400	537.218954666796	515.973863783601	440.515129043323	633.602596063453	583.080888837987	583.187782784476	600.666746741374	566.577418621642	447.725138006229	591.592053178418	559.364274562322	661.86750612459	rfa1*	- && sp|O64937|EF1A_ORYSJ Elongation factor 1-alpha OS=Oryza sativa subsp. japonica OX=39947 GN=REFA1 PE=2 SV=2 && PF00009:Elongation factor Tu GTP binding domain|PF03144:Elongation factor Tu domain 2|PF03143:Elongation factor Tu C-terminal domain	-
Os03g0307200	523.872574189945	321.069100129443	523.681836060206	938.463948049232	821.431838234629	280.190811400277	1446.33765885864	898.588179303607	317.516459771839	711.216555072107	670.472599069934	1040.03003202295	NAS2	- && sp|Q10MI9|NAS2_ORYSJ Nicotianamine synthase 2 OS=Oryza sativa subsp. japonica OX=39947 GN=NAS2 PE=2 SV=2 && PF03059:Nicotianamine synthase protein	-
Os10g0115600	274.377278018619	356.560884221859	303.409766630033	238.870740084413	260.873630808743	335.807678757789	258.351079492136	242.645082958346	233.440472876001	185.571778564729	239.679393071743	212.418562051685	U1-70K	- && sp|Q42404|RU17_ARATH U1 small nuclear ribonucleoprotein 70 kDa OS=Arabidopsis thaliana OX=3702 GN=RNU1 PE=1 SV=1 && -	-
Os04g0418800	669.493726280367	224.986013416725	451.59141981047	629.264001772077	447.831080114198	62.2771506700967	557.110008828574	352.881173829747	564.678950618845	487.777436416307	787.443982358462	532.805918663931	Os04g0418800	- && - && -	-
Os12g0136500	489.319607690911	540.860129524692	570.605712583172	401.798352819728	391.601116907182	435.182649677675	440.854670244295	366.36173626666	429.481341439426	356.022976148535	480.72117588055	421.36102890436	Os12g0136500	- && - && -	-
Os03g0177500	547.770695957315	507.787929206751	443.737608561283	575.728731260651	568.042527016105	540.648687279538	546.926266195535	452.583083337737	406.36736290581	473.206544045525	493.596072935864	561.357742235449	rfa4*	- && sp|O64937|EF1A_ORYSJ Elongation factor 1-alpha OS=Oryza sativa subsp. japonica OX=39947 GN=REFA1 PE=2 SV=2 && PF00009:Elongation factor Tu GTP binding domain|PF03144:Elongation factor Tu domain 2|PF03143:Elongation factor Tu C-terminal domain	-
Os01g0709500	217.385964937852	208.946124986637	233.573278458573	161.429610981134	179.851068634581	254.258658095543	140.517958873768	156.14979682413	183.255468888476	147.487519538009	156.154260651465	133.459273343998	Os01g0709500	- && sp|Q8RWW0|ALE2_ARATH Receptor-like serine/threonine-protein kinase ALE2 OS=Arabidopsis thaliana OX=3702 GN=ALE2 PE=1 SV=1 && PF07714:Protein tyrosine kinase	WRKY
Os02g0666200	769.85158388603	572.034023000189	703.384921612242	778.876014173747	706.127969749099	836.80210799148	699.406906508038	588.000103524666	707.412058920892	707.37813958306	826.007322997082	719.463399575386	OsPIP1a	- && sp|Q6EU94|PIP11_ORYSJ Aquaporin PIP1-1 OS=Oryza sativa subsp. japonica OX=39947 GN=PIP1-1 PE=2 SV=1 && PF00230:Major intrinsic protein	C3H
Os06g0701100	395.239905976916	584.873790133691	353.468174749774	566.010127998381	585.47695393452	579.717960955776	511.183196897334	418.330778563708	406.667396162528	381.974497157093	536.230180411641	557.749637518016	eIF-4a	- && sp|P35683|IF4A1_ORYSJ Eukaryotic initiation factor 4A-1 OS=Oryza sativa subsp. japonica OX=39947 GN=Os06g0701100 PE=2 SV=2 && PF00270:DEAD/DEAH box helicase|PF00271:Helicase conserved C-terminal domain	MYB_related
Os03g0794900	450.249708629893	456.252013900689	326.721435147298	400.606978450151	449.212362029206	493.354074372225	372.016401029124	256.446930525164	284.323534643295	281.219816309165	376.367594864643	367.657251266745	Os03g0794900	- && sp|Q9LUV4|FRL4A_ARATH FRIGIDA-like protein 4a OS=Arabidopsis thaliana OX=3702 GN=FRL4A PE=2 SV=1 && PF07899:Frigida-like protein	GRF
Os12g0623900	408.049043673647	271.013677133139	377.174	311.907524909479	309.684281306447	165.836892359448	264.759466843982	368.943515815213	377.150271101557	340.129746512674	221.004852776605	299.618876241249	Os12g0623900	- && sp|Q2QLY5|METE1_ORYSJ 5-methyltetrahydropteroyltriglutamate--homocysteine methyltransferase 1 OS=Oryza sativa subsp. japonica OX=39947 GN=Os12g0623900 PE=2 SV=1 && PF01717:Cobalamin-independent synthase, Catalytic domain|PF08267:Cobalamin-independent synthase, N-terminal domain	-
Os11g0167800	781.304699081382	1033.28225126532	831.172390578423	849.21483128345	1014.43521372388	2060.85001415166	1009.51370616681	906.038406808549	1028.37898622517	1060.46516650154	651.724231534848	687.82452433851	OsASR5	- && sp|A2ZBV1|ASR5_ORYSI Abscisic stress-ripening protein 5 OS=Oryza sativa subsp. indica OX=39946 GN=ASR5 PE=2 SV=1 && PF02496:ABA/WDS induced protein	-
Os06g0130800	886.77729944628	795.097574731927	804.214688837151	574.15021489132	754.272624520829	1251.44123025319	721.612157475791	701.204266400134	812.97095523639	833.205438483496	671.431007223104	705.686003340491	Os06g0130800	- && sp|P40267|H1_SOLPN Histone H1 OS=Solanum pennellii OX=28526 PE=2 SV=1 && PF00538:linker histone H1 and H5 family	BBR-BPC
Os09g0484200	982.146343234665	256.372567220551	992.398440834896	793.121802672467	775.30303465347	261.611253322195	925.989281113756	790.29285168541	644.575238298941	1362.27773372108	708.294762134951	1069.63258447909	Os09g0484200	- && - && -	-
Os12g0567700	765.291834855073	703.23362190647	624.61082989332	827.591948107041	748.869093796867	729.680850829102	810.347689714388	690.298531147755	692.344189104297	793.412979010785	808.535709652512	799.119305497567	rpl2	- && sp|P29766|RL8_SOLLC 60S ribosomal protein L8 OS=Solanum lycopersicum OX=4081 GN=RPL8 PE=2 SV=1 && PF00181:Ribosomal Proteins L2, RNA binding domain|PF03947:Ribosomal Proteins L2, C-terminal domain	M-type_MADS
Os01g0905800	410.64489446437	504.346126321314	411.743726529366	587.366421315605	573.392473768012	674.655196718904	691.777060451225	588.149495446267	498.85172973689	603.46288586298	408.234775782302	541.488613475027	AldC-1	- && sp|Q5N725|ALFC3_ORYSJ Fructose-bisphosphate aldolase 3, cytoplasmic OS=Oryza sativa subsp. japonica OX=39947 GN=FBA3 PE=2 SV=1 && PF00274:Fructose-bisphosphate aldolase class-I	ERF
Os02g0768300	656.730615359389	630.982424321477	504.008924962004	456.120865673845	540.146004308636	852.06389339819	589.727170692805	513.767847966808	603.69670351963	599.415418853047	537.804990908183	428.067497505126	Os02g0768300	- && sp|F4HZQ7|WTR5_ARATH WAT1-related protein At1g21890 OS=Arabidopsis thaliana OX=3702 GN=At1g21890 PE=2 SV=1 && PF00892:EamA-like transporter family	ERF
Os03g0178000	342.276932851954	337.988876062337	302.969944637814	400.250668198273	364.958488075309	355.651051731118	362.918330958099	368.931327794728	319.145722027324	352.609313844324	343.077491794263	391.392930670049	rfa2*	- && sp|O64937|EF1A_ORYSJ Elongation factor 1-alpha OS=Oryza sativa subsp. japonica OX=39947 GN=REFA1 PE=2 SV=2 && PF00009:Elongation factor Tu GTP binding domain|PF03144:Elongation factor Tu domain 2|PF03143:Elongation factor Tu C-terminal domain	-
Os02g0809800	264.553456658509	307.813239434517	270.27915697811	173.799450126563	210.707845737164	304.038509782381	267.480193711659	317.467211501821	327.132076139423	308.112726819562	238.667518165845	177.600828242053	Pho1	- && sp|Q6K991|PHO12_ORYSJ Phosphate transporter PHO1-2 OS=Oryza sativa subsp. japonica OX=39947 GN=PHO1-2 PE=2 SV=1 && PF03124:EXS family|PF03105:SPX domain	NAC
Os06g0580100	290.957328258073	333.046327592387	273.956770912355	285.008382405545	308.199447585902	330.908354434648	234.620529180174	252.332951945189	249.755890945749	205.705624711131	211.264914573604	274.325552948967	Os06g0580100	- && - && -	-
Os07g0448800	733.622073230961	501.214558314006	647.084729230874	577.889458709579	598.980192105939	653.079463411003	618.876276869824	536.62326952164	572.044932626437	610.222897274735	592.282364498674	555.815630984005	OsPIP2a	- && sp|Q8H5N9|PIP21_ORYSJ Probable aquaporin PIP2-1 OS=Oryza sativa subsp. japonica OX=39947 GN=PIP2-1 PE=2 SV=1 && PF00230:Major intrinsic protein	C3H
Os02g0465900	717.355758382115	627.982942639777	697.368400085345	628.154445544834	480.249708542195	415.383302087037	725.950577094889	831.776029944451	848.147953309941	598.12158596686	897.024064584591	722.992002522876	OsARP	- && sp|Q84MC1|GCT22_ARATH Gamma-glutamylcyclotransferase 2-2 OS=Arabidopsis thaliana OX=3702 GN=GGCT2;2 PE=1 SV=1 && PF04752:ChaC-like protein	-
Os02g0151800	214.017415785539	261.900146584194	210.756635202905	215.667477919282	230.350792548183	299.634567382747	182.366701835948	162.044274360971	161.633767511007	147.435229744808	184.390456067017	176.577895987623	Os02g0151800	- && sp|Q10MN6|P2C33_ORYSJ Probable protein phosphatase 2C 33 OS=Oryza sativa subsp. japonica OX=39947 GN=Os03g0301700 PE=2 SV=1 && -	B3
Os06g0688100	170.924518366956	303.356574086558	177.344023148176	226.004353573572	264.287587101543	289.162518163979	203.49739819595	196.071830880625	194.901754438925	183.158087031473	209.660693723506	212.974693768653	Os06g0688100	- && sp|Q5R4N9|RRN3_PONAB RNA polymerase I-specific transcription initiation factor RRN3 OS=Pongo abelii OX=9601 GN=RRN3 PE=2 SV=1 && PF05327:RNA polymerase I specific transcription initiation factor RRN3	-
Os06g0184300	184.879351226084	265.804078713295	163.58472374088	243.743672349705	277.332	266.236863448813	225.889552199256	218.422708619137	201.793696857475	221.893867962097	269.553315489922	251.433748444318	BIP110	- && sp|Q9FPS4|UBP23_ARATH Ubiquitin carboxyl-terminal hydrolase 23 OS=Arabidopsis thaliana OX=3702 GN=UBP23 PE=2 SV=2 && PF00443:Ubiquitin carboxyl-terminal hydrolase	WRKY
Os03g0307300	314.668537602041	334.633096831832	345.388929139265	584.716019041663	560.128185962363	340.048976005255	998.804392881466	691.73928559095	280.829768371882	384.703968656023	475.905359560124	706.301046070512	OsNAS1	- && sp|A2XFU4|NAS1_ORYSI Nicotianamine synthase 1 OS=Oryza sativa subsp. indica OX=39946 GN=NAS1 PE=2 SV=2 && PF03059:Nicotianamine synthase protein	-
Os01g0896700	544.480131373175	493.270591336367	478.306022672622	617.358077653933	584.373518405254	473.520639026435	620.746032892653	598.212077046062	593.037754679704	631.724741607335	641.727685150031	676.446896307522	Os01g0896700	- && sp|Q8L4L4|RL52_ORYSJ 60S ribosomal protein L5-2 OS=Oryza sativa subsp. japonica OX=39947 GN=RPL5B PE=2 SV=2 && PF14204:Ribosomal L18 C-terminal region|PF17144:Ribosomal large subunit proteins 60S L5, and 50S L18	-
Os08g0198700	528.996245561179	728.66838800336	523.556221791045	437.135990085103	535.385434277247	687.74958179524	405.737654765352	420.593705480867	406.521735473365	395.977876404191	398.063942673671	425.093280817077	GLO6	- && sp|B8AKX6|GLO1_ORYSI Peroxisomal (S)-2-hydroxy-acid oxidase GLO1 OS=Oryza sativa subsp. indica OX=39946 GN=GLO1 PE=3 SV=1 && -	G2-like
Os03g0342900	650.459946143819	711.395526197684	559.16839072234	620.81006485731	828.477205470199	918.308560691291	506.606517465199	426.597700045632	501.142898712955	519.744283864906	699.057703847929	634.754786796487	Os03g0342900	- && sp|Q8LD26|DRMH3_ARATH Dormancy-associated protein homolog 3 OS=Arabidopsis thaliana OX=3702 GN=At1g56220 PE=1 SV=1 && PF05564:Dormancy/auxin associated protein	-
Os01g0253300	305.643598221407	412.148012501575	282.503713697663	325.046767469203	376.754076768054	384.275172779619	323.029520732823	281.599962608178	276.54347368841	274.94377323304	301.672770559168	301.319158577492	rImpa1a	- && sp|Q71VM4|IMA1A_ORYSJ Importin subunit alpha-1a OS=Oryza sativa subsp. japonica OX=39947 GN=Os01g0253300 PE=1 SV=2 && PF00514:Armadillo/beta-catenin-like repeat|PF01749:Importin beta binding domain|PF16186:Atypical Arm repeat	GATA
Os12g0571100	553.215949148212	688.075216789434	585.815940578123	1805.14393943975	1786.68357252197	2891.94952696364	325.820390906318	456.687039809655	2071.84278980191	573.821780015124	682.559823176131	2656.01621472112	MTI4C	- && sp|Q2QNC3|MT4C_ORYSJ Metallothionein-like protein 4C OS=Oryza sativa subsp. japonica OX=39947 GN=MT4C PE=2 SV=1 && PF01439:Metallothionein	-
Os06g0686700	350.498834311006	385.058712152289	467.630060057317	279.864377696159	377.727405037522	398.288538256368	292.978899984963	426.372231439698	315.07398888661	406.263460197688	248.567464463349	307.506362624092	Os06g0686700	- && - && -	-
Os02g0121300	661.349281908322	379.585235251538	576.408545458268	903.482368664846	584.498931198517	459.344361128703	902.739217038995	733.500794865796	779.202257892844	1103.98824082752	1032.72525388695	839.149000183104	LRT2	- && sp|P21569|CYPH_MAIZE Peptidyl-prolyl cis-trans isomerase OS=Zea mays OX=4577 GN=CYP PE=2 SV=1 && PF00160:Cyclophilin type peptidyl-prolyl cis-trans isomerase/CLD	FAR1
Os04g0688100	506.100482318079	258.862105737649	378.370021954607	584.109223552378	415.294263116217	136.039862629332	423.974163110311	366.596118457316	550.629925137378	512.346863009837	549.058159533375	560.339133077001	prx59	- && sp|Q96520|PER12_ARATH Peroxidase 12 OS=Arabidopsis thaliana OX=3702 GN=PER12 PE=1 SV=1 && PF00141:Peroxidase	NAC
Os12g0623500	210.201299157274	291.674648815262	198.753301037153	325.892097657006	363.21	536.729035975036	168.64630711719	138.376109846453	211.643816259263	242.180309328215	221.286844271819	288.089327557024	OsCAT11	- && sp|Q9ASS7|CAAT2_ARATH Cationic amino acid transporter 2, vacuolar OS=Arabidopsis thaliana OX=3702 GN=CAT2 PE=1 SV=1 && PF13520:Amino acid permease|PF13906:C-terminus of AA_permease	G2-like
Os05g0129300	487.349284607653	558.946900078527	478.620405109745	466.051141385935	524.541668452466	582.885541533554	400.389738168202	427.691692103455	445.669017790431	473.830910683373	453.673506883015	482.032131692765	Lip19	- && - && PF00170:bZIP transcription factor	bZIP
Os03g0177900	384.787406381951	354.767146499103	315.272156347202	450.506454419015	415.129941874729	388.61560261018	422.785488853101	397.201395047801	356.731	397.507132352295	391.494351164875	428.271451218707	rfa3*	- && sp|O64937|EF1A_ORYSJ Elongation factor 1-alpha OS=Oryza sativa subsp. japonica OX=39947 GN=REFA1 PE=2 SV=2 && PF00009:Elongation factor Tu GTP binding domain|PF03144:Elongation factor Tu domain 2|PF03143:Elongation factor Tu C-terminal domain	-
Os10g0466700	1073.15169163781	982.159135549196	1073.94401564861	930.771795436546	933.014860337046	1149.43820967537	953.846255650479	966.152396132458	987.275861865557	1265.73591625517	962.859805747496	1075.40843305261	Os10g0466700	- && sp|P49690|RL23_ARATH 60S ribosomal protein L23 OS=Arabidopsis thaliana OX=3702 GN=RPL23A PE=2 SV=3 && PF00238:Ribosomal protein L14p/L23e	WRKY
Os03g0299600	556.670873557063	652.037047689258	437.249529136983	568.961346090788	592.907429286322	624.448939404608	532.297375604171	388.074034725279	521.33502810472	612.284276940101	529.690372083146	472.019727704376	Os03g0299600	- && sp|P20144|WUN1_SOLTU Wound-induced protein 1 OS=Solanum tuberosum OX=4113 GN=WUN1 PE=2 SV=1 && PF07107:Wound-induced protein WI12	-
Os10g0408700	128.886386646637	154.39631225695	124.923704293445	130.988738052374	137.540665718323	168.969524227828	108.303570141966	97.9046966054226	98.3301793720291	87.6182566660085	115.834939122755	108.503326311828	Os10g0408700	- && - && -	-
Os11g0455500	336.962579665151	278.678019517105	286.752040805217	404.07445874561	347.307897266782	173.136328949122	356.569891791187	368.795527713456	368.260596252636	366.456185795051	295.856548879939	427.174119354644	Os11g0455500	- && sp|P32112|SAHH_WHEAT Adenosylhomocysteinase OS=Triticum aestivum OX=4565 GN=SAHH PE=2 SV=1 && PF05221:S-adenosyl-L-homocysteine hydrolase|PF00670:S-adenosyl-L-homocysteine hydrolase, NAD binding domain	bHLH
Os06g0155300	402.240778824235	607.387970540025	377.642925090541	388.024408911575	485.276629104222	608.121705318231	300.016215502273	270.350515295879	309.585495738278	368.632471356247	292.055246226651	359.186448243441	Os06g0155300	- && sp|Q0WNP8|IQD9_ARATH Protein IQ-DOMAIN 9 OS=Arabidopsis thaliana OX=3702 GN=IQD9 PE=1 SV=1 && -	TCP
Os03g0648400	317.621163366216	399.533991106339	260.267082101165	366.205618797756	483.869297143108	493.672874137342	328.350274643523	276.407004621018	284.109430598578	225.458015495786	341.328175310555	378.753890221262	OsDjA4	- && sp|P43644|DNJH_ATRNU DnaJ protein homolog ANJ1 OS=Atriplex nummularia OX=3553 PE=2 SV=1 && PF01556:DnaJ C terminal domain|PF00684:DnaJ central domain|PF00226:DnaJ domain	MYB
Os09g0453800	341.328826755794	324.457315827882	299.771354855846	317.736765859622	396.892924366244	334.016725032572	547.707671508831	369.837714236895	198.035089949701	223.240151903803	361.043210178268	468.836524849321	OsIDI4	- && sp|P9WPZ4|DAPC_MYCTO Probable N-succinyldiaminopimelate aminotransferase DapC OS=Mycobacterium tuberculosis (strain CDC 1551 / Oshkosh) OX=83331 GN=dapC PE=1 SV=1 && PF00155:Aminotransferase class I and II	M-type_MADS
Os02g0503400	1119.84756362826	1159.25458257141	902.631	1162.77900264121	1202.68415212714	1327.4188416832	1133.36064583541	976.602510181552	951.240022467275	1065.17644152258	976.493295792412	1085.44488666423	OsRPL35	- && sp|Q9M5L0|RL35_EUPES 60S ribosomal protein L35 OS=Euphorbia esula OX=3993 GN=RPL35 PE=2 SV=1 && PF00831:Ribosomal L29 protein	-
Os08g0462900	662.10245380006	462.238851199835	514.013554626241	434.660097076946	479.237173112651	884.959720337228	627.138	528.068927241911	500.167823763133	525.666552648233	487.786639246064	296.792460215943	Os08g0462900	- && - && PF04819:Family of unknown function (DUF716)	-
Os09g0258600	646.488404456968	734.716059497231	600.409934615266	721.405776209108	706.731749296241	710.518623353313	705.83368575166	672.535086331936	533.21878902216	653.831966485085	653.706792740625	717.605134481716	rpl22	- && sp|O48557|RL17_MAIZE 60S ribosomal protein L17 OS=Zea mays OX=4577 GN=RPL17 PE=2 SV=1 && PF00237:Ribosomal protein L22p/L17e	-
Os03g0743900	360.206069204072	453.133744740936	349.399063740939	333.625866110236	318.136612717959	401.359160754579	395.699843698345	508.19638697201	364.788718027169	356.496636087244	386.240694224722	370.728949574604	OsATPS	- && sp|O23324|APS3_ARATH ATP-sulfurylase 3, chloroplastic OS=Arabidopsis thaliana OX=3702 GN=APS3 PE=1 SV=1 && PF14306:PUA-like domain|PF01747:ATP-sulfurylase	-
Os04g0297800	535.963660414306	532.152769227733	418.332030223579	448.788882484867	472.240864790381	468.753735648083	472.087392358406	398.172890128871	408.554267370387	421.318911603624	442.886234120694	408.525932806336	Os04g0297800	- && - && PF12620:Protein of unknown function (DUF3778)	ZF-HD
Os01g0911100	168.080991195454	217.751552713777	187.756378994548	175.948602142409	195.432597384539	226.46152918333	155.127977780152	161.88078080723	181.694685118557	133.371229298118	163.00104454618	161.939293907588	OsRH30	- && sp|Q5N7W4|RH30_ORYSJ DEAD-box ATP-dependent RNA helicase 30 OS=Oryza sativa subsp. japonica OX=39947 GN=Os01g0911100 PE=2 SV=2 && PF00271:Helicase conserved C-terminal domain|PF00270:DEAD/DEAH box helicase	WRKY
Os05g0459900	483.619816632284	425.367193384483	447.529105059036	590.830276545941	516.240938298034	496.259218104068	574.125335050515	589.17728537357	498.218217371201	687.982470544497	572.412745721533	624.850064655944	Os05g0459900	- && sp|P52866|RL36_DAUCA 60S ribosomal protein L36 OS=Daucus carota OX=4039 GN=RPL36 PE=3 SV=2 && -	-
Os10g0501500	587.508311990789	508.877368262006	641.368026568287	389.365175878573	331.130106548436	336.754	469.369558150021	411.398213425204	547.87815139856	404.395075894883	428.416521042551	401.016591030869	Os10g0501500	- && sp|O64823|MCU2_ARATH Calcium uniporter protein 2, mitochondrial OS=Arabidopsis thaliana OX=3702 GN=At2g23790 PE=2 SV=1 && PF04678:Mitochondrial calcium uniporter	GRAS
Os04g0507950	1069.01857914206	1340.02403363244	1324.83994996294	569.551514494772	817.462215274445	1262.31230602286	1018.2062914542	1025.8873030413	1254.28054312658	1188.94145339829	821.627541230322	689.472740683325	OsKOD1	- && - && -	-
Os08g0157500	549.302406455001	385.06367897782	557.041425346187	430.950427150613	465.174973606366	197.342517905526	337.010116983363	509.772808115421	517.910566986635	413.65688773178	257.547611750582	338.625527068243	ROMT9	- && sp|Q6ZD89|OMT1_ORYSJ Flavone 3'-O-methyltransferase 1 OS=Oryza sativa subsp. japonica OX=39947 GN=COMT PE=1 SV=1 && PF08100:Dimerisation domain|PF00891:O-methyltransferase domain	C3H
Os01g0550300	406.878262268685	514.924709932882	390.844031190433	365.611158530078	486.87663089598	539.046808630781	393.824564601029	383.861649572703	361.556835665831	332.850054785271	272.062013993425	297.922784768432	Os01g0550300	- && sp|C6TAQ0|NRPB_SOYBN DCD domain-containing protein NRP-B OS=Glycine max OX=3847 GN=NRP-B PE=2 SV=1 && PF10539:Development and cell death domain	-
Os02g0689900	378.932937172557	314.187707082874	274.407121574316	183.336904200034	281.15309770407	384.079307762108	275.677129071915	216.184759762642	244.51715232344	212.329533586933	213.580103955625	177.651116805817	OsNRT1.5A	- && sp|Q9LQL2|PTR14_ARATH Protein NRT1/ PTR FAMILY 7.3 OS=Arabidopsis thaliana OX=3702 GN=NPF7.3 PE=1 SV=2 && PF00854:POT family	G2-like
Os10g0493600	394.997462119258	196.095089367891	385.347531426923	342.189639757451	326.12307346557	170.92767470903	277.733454958771	227.97520050191	273.795066784567	326.36930413578	267.846400587625	303.303621925164	alphaGa1	- && sp|Q9FXT4|AGAL_ORYSJ Alpha-galactosidase OS=Oryza sativa subsp. japonica OX=39947 GN=Os10g0493600 PE=1 SV=1 && PF16499:Alpha galactosidase A|PF17801:Alpha galactosidase C-terminal beta sandwich domain	MYB_related
Os05g0128200	262.682158693343	353.22770171947	205.536525378215	254.564318277852	380.048794923872	404.089013273779	211.056304270476	190.218343246673	208.491895196826	225.985089007095	246.636676871469	251.768280814907	OsC3H33	- && sp|Q688R3|C3H33_ORYSJ Zinc finger CCCH domain-containing protein 33 OS=Oryza sativa subsp. japonica OX=39947 GN=Os05g0128200 PE=2 SV=1 && PF00642:Zinc finger C-x8-C-x5-C-x3-H type (and similar)	C3H
Os04g0628100	188.733265759785	180.206681140607	180.238282774255	230.534641787465	236.254494541401	287.260563391831	242.825995238468	228.222571335009	203.62402768998	187.767383680771	259.694746328316	309.65811911677	rubi3	- && sp|Q58G87|UBQ3_ORYSJ Polyubiquitin 3 OS=Oryza sativa subsp. japonica OX=39947 GN=UBQ3 PE=2 SV=2 && PF00240:Ubiquitin family	MYB_related
Os01g0916000	453.198837310334	456.445701795434	401.004555210537	368.977507994076	394.485271200534	490.127134546546	379.34535690096	335.494936046805	473.308671161863	418.592827322491	312.693932138476	409.582881106584	Os01g0916000	- && - && -	-
Os03g0107300	337.769041834423	284.003761442578	273.515	186.856453266385	286.026308827042	362.912598220227	551.486158207614	263.634751919448	248.131520113115	143.969107900965	158.165002735692	258.763095507427	LSI2	- && sp|Q10SY9|LSI2_ORYSJ Silicon efflux transporter LSI2 OS=Oryza sativa subsp. japonica OX=39947 GN=LSI2 PE=1 SV=1 && PF03600:Citrate transporter	-
Os08g0110800	119.055626967095	139.028305108869	109.488016330779	117.757050470078	119.568926053365	146.355860859453	110.905840438364	102.156260372141	106.984349403485	81.6901297860648	111.425729019344	107.26150512765	Os08g0110800	- && sp|Q92945|FUBP2_HUMAN Far upstream element-binding protein 2 OS=Homo sapiens OX=9606 GN=KHSRP PE=1 SV=4 && -	C3H
Os05g0169100	606.446143780235	536.412950486737	575.930614118244	688.667441196357	611.550554432964	606.35066368927	690.381054453098	577.830253135258	560.479729330853	610.363092312182	688.745257974214	729.41969860263	Os05g0169100	- && sp|A2Y0T4|RL102_ORYSI 60S ribosomal protein L10-2 OS=Oryza sativa subsp. indica OX=39946 GN=SG12 PE=2 SV=2 && PF00252:Ribosomal protein L16p/L10e	bZIP
Os03g0352400	228.022688866263	377.678305584657	216.271969633803	291.46498219356	329.099613996672	352.519914856793	259.41741360716	262.992882274884	224.327297225236	252.461705404255	261.381	261.839	OsNug2	- && sp|Q10LF7|NUG2_ORYSJ Nuclear/nucleolar GTPase 2 OS=Oryza sativa subsp. japonica OX=39947 GN=NUG2 PE=1 SV=1 && PF01926:50S ribosome-binding GTPase|PF08153:NGP1NT (NUC091) domain	NF-YA
Os02g0541325	494.671919644327	600.212267542252	463.25880389903	394.659625638816	527.365299630367	555.897227043004	363.556895514886	296.69416384475	493.831284839744	428.344610891164	481.988	531.951585865683	Os02g0541325	- && sp|Q6ESZ9|SDC1_ORYSJ Serine decarboxylase 1 OS=Oryza sativa subsp. japonica OX=39947 GN=SDC1 PE=3 SV=1 && PF00282:Pyridoxal-dependent decarboxylase conserved domain	MYB_related
Os07g0424400	124.990354377985	116.85288188389	125.282829824619	161.308624226969	164.825670020211	77.3471155431986	115.74350885172	102.957497236172	119.500092161519	135.756128326492	155.374253791818	125.190391719832	OsCesA3	- && sp|Q69V23|CESA3_ORYSJ Probable cellulose synthase A catalytic subunit 3 [UDP-forming] OS=Oryza sativa subsp. japonica OX=39947 GN=CESA3 PE=2 SV=1 && PF14569:Zinc-binding RING-finger|PF03552:Cellulose synthase	LBD
Os03g0726100	352.041916711456	243.782206900564	342.054945869818	401.151669357754	358.537332520059	143.73532376972	321.079543116338	300.074042807609	309.984217608801	378.928338458441	292.355809596096	311.015975344221	OsTubA3	- && sp|P14640|TBA1_MAIZE Tubulin alpha-1 chain OS=Zea mays OX=4577 GN=TUBA1 PE=3 SV=1 && PF03953:Tubulin C-terminal domain|PF00091:Tubulin/FtsZ family, GTPase domain	Nin-like
Os09g0436500	105.820123368186	132.81469377364	109.581516159789	110.092060060426	122.044302297804	145.791395064977	97.5575161401313	93.6566692729154	98.7427788328992	84.4081110291587	102.170906912825	94.0244542854746	Os09g0436500	- && sp|Q8W5R2|SHGR2_ARATH Phospholipase SGR2 OS=Arabidopsis thaliana OX=3702 GN=SGR2 PE=1 SV=1 && -	-
Os10g0577800	215.130385310267	266.849313849432	231.660749990035	200.491397045258	223.41846383867	263.614367027376	190.614028693957	205.730523236675	223.45543302238	159.441388678925	188.427	187.616172306914	TWI1	- && sp|Q8RY59|RCD1_ARATH Inactive poly [ADP-ribose] polymerase RCD1 OS=Arabidopsis thaliana OX=3702 GN=RCD1 PE=1 SV=1 && PF12174:RCD1-SRO-TAF4 (RST) plant domain	-
Os02g0593700	173.677931546148	199.093357783543	153.779924778015	164.390256248184	210.490462853841	260.086385420863	167.754140577852	148.421392099796	167.186499405051	126.522484570205	158.469878765023	159.958216826398	Os02g0593700	- && sp|M1BJF6|JOKA2_SOLTU Protein JOKA2 OS=Solanum tuberosum OX=4113 GN=JOKA2 PE=1 SV=1 && PF00564:PB1 domain|PF16158:Ig-like domain from next to BRCA1 gene|PF00569:Zinc finger, ZZ type	-
Os01g0566900	414.551408258181	551.571012976337	429.550051897809	416.158592152738	510.006133152367	573.276604259395	394.377176336104	404.07169951082	397.425115781932	413.588588317913	399.723801000196	392.650105646969	Os01g0566900	- && - && PF00013:KH domain|PF01612:3'-5' exonuclease	C3H
Os04g0449900	294.275088545441	458.34811899656	244.955175136823	368.073481670066	453.384265071796	473.532303481138	298.860089768013	297.81193119073	241.560516933482	315.664743100236	266.392048594874	308.170610664685	Os04g0449900	- && sp|Q9LEB3|RBP47_NICPL Polyadenylate-binding protein RBP47 OS=Nicotiana plumbaginifolia OX=4092 GN=RBP47 PE=1 SV=1 && PF00076:RNA recognition motif. (a.k.a. RRM, RBD, or RNP domain)	NAC
Os03g0854800	139.059566860675	151.858594295416	144.615580794065	117.001103392896	131.767799537712	176.463588210573	119.524561051056	120.519383358299	136.326242767732	107.121634313006	123.210842396269	110.471975689387	Os03g0854800	- && sp|Q8RY59|RCD1_ARATH Inactive poly [ADP-ribose] polymerase RCD1 OS=Arabidopsis thaliana OX=3702 GN=RCD1 PE=1 SV=1 && -	-
Os01g0681900	40.7241049898085	80.174167431027	36.8712472260997	46.1452008050175	58.7129835289304	52.429092166974	71.2049521405313	98.894963675596	80.5600976083966	61.8214805099226	103.051765242452	90.4084896451359	OsGLT1	- && sp|Q0JKD0|GLT1_ORYSJ Glutamate synthase 1 [NADH], chloroplastic OS=Oryza sativa subsp. japonica OX=39947 GN=Os01g0681900 PE=2 SV=1 && PF04898:Glutamate synthase central domain|PF14691:Dihydroprymidine dehydrogenase domain II, 4Fe-4S cluster|PF00310:Glutamine amidotransferases class-II|PF07992:Pyridine nucleotide-disulphide oxidoreductase|PF01645:Conserved region in glutamate synthase|PF01493…	C3H
Os12g0589100	586.044889726563	405.440550392269	641.501189546046	524.526392302034	510.945686414887	303.921368829779	808.53123480053	646.523029737514	404.767406417467	469.724510245096	523.727153464481	690.455903868441	OsAPT1	- && sp|Q43199|APT1_WHEAT Adenine phosphoribosyltransferase 1 OS=Triticum aestivum OX=4565 GN=APT1 PE=2 SV=1 && PF00156:Phosphoribosyl transferase domain	bHLH
Os12g0466200	1259.77095419856	1232.97078416695	1111.28485094488	1104.94265306095	1456.8893992077	1843.88444338032	1011.47214955857	823.840544773917	855.313037414469	1207.83231455775	860.370891776725	1130.37003291565	Os12g0466200	- && - && -	-
Os09g0394600	334.575948485218	449.381340448332	357.005400054371	216.072101917256	258.23521446746	565.73805718657	348.269759263752	327.440385302639	363.249018306031	264.463928871119	238.689484702415	222.433576362738	Os09g0394600	- && sp|Q9SIS4|IP5P9_ARATH Type IV inositol polyphosphate 5-phosphatase 9 OS=Arabidopsis thaliana OX=3702 GN=IP5P9 PE=1 SV=1 && PF03372:Endonuclease/Exonuclease/phosphatase family	M-type_MADS
Os05g0230700	285.321291349463	355.353306697142	295.366079915627	248.342692304196	267.610198813319	243.93892707821	301.903945058547	272.958064850915	225.459134336934	275.421502003602	221.542374487943	219.84801390498	OsIAA17	- && sp|Q75GB1|IAA17_ORYSJ Auxin-responsive protein IAA17 OS=Oryza sativa subsp. japonica OX=39947 GN=IAA17 PE=2 SV=1 && -	-
Os05g0160200	716.125899339515	656.348022556625	567.386670628222	757.515170964639	749.363830136234	763.543090389245	733.313444753702	690.916075262844	649.900946646343	774.272962592853	765.87494876251	766.419500037933	S27a	- && sp|P51431|R27AB_ORYSJ Ubiquitin-40S ribosomal protein S27a-2 OS=Oryza sativa subsp. japonica OX=39947 GN=RPS27AB PE=2 SV=3 && PF01599:Ribosomal protein S27a|PF00240:Ubiquitin family	YABBY
Os07g0563800	254.013777503375	292.029502315368	258.961457680086	216.914212340962	271.897298565884	331.721703325457	235.763825454132	227.647405376437	247.206967081101	206.496639026146	214.505924358324	207.304315316024	Os07g0563800	- && sp|Q9FL69|AGD5_ARATH ADP-ribosylation factor GTPase-activating protein AGD5 OS=Arabidopsis thaliana OX=3702 GN=AGD5 PE=1 SV=1 && PF01412:Putative GTPase activating protein for Arf	bZIP
Os03g0285700	522.841256978435	315.513357524578	455.294305604364	555.476428748136	412.373897509621	311.861491244814	490.867989938715	450.615984822704	588.711312861425	623.963842998518	603.883268807811	500.00758736117	OsAPX1	- && sp|Q10N21|APX1_ORYSJ L-ascorbate peroxidase 1, cytosolic OS=Oryza sativa subsp. japonica OX=39947 GN=APX1 PE=1 SV=1 && PF00141:Peroxidase	MYB_related
Os08g0116500	821.351477857353	580.589171093895	751.433291592786	911.590559728244	729.950364274001	591.967535139909	948.868712109656	877.414925919262	809.010399616214	1113.01432494847	830.752162841671	920.084023194578	Os08g0116500	- && sp|P52855|RLA1_MAIZE 60S acidic ribosomal protein P1 OS=Zea mays OX=4577 GN=RPP1A PE=1 SV=1 && PF00428:60s Acidic ribosomal protein	-
Os09g0453100	221.999115045343	307.589142581969	222.364406038653	148.294595664415	173.760425207396	236.676753224104	179.917419321728	204.796041030405	186.050226193052	143.471442550232	144.048858641168	136.716330569709	Os09g0453100	- && - && -	-
Os05g0426200	203.254329127424	194.335209689958	212.977517295736	209.267448136989	201.212296747415	161.11620229986	183.874696415726	226.444284843224	245.69117818381	210.112694261173	177.505952459064	188.203202676694	ONAC036	- && sp|Q84K00|NAC78_ARATH NAC domain-containing protein 78 OS=Arabidopsis thaliana OX=3702 GN=NAC078 PE=2 SV=2 && PF02365:No apical meristem (NAM) protein	NAC
Os06g0255200	35.5208866721786	39.2055191715779	33.9062848539377	40.0034336088271	39.269736847318	40.0140733852282	36.1751959483362	37.9814785659742	40.8114403657325	27.932187204553	45.5205772012393	41.7322469068826	Os06g0255200	- && sp|F4IHS2|SYD_ARATH Chromatin structure-remodeling complex protein SYD OS=Arabidopsis thaliana OX=3702 GN=SYD PE=1 SV=1 && PF14619:Snf2-ATP coupling, chromatin remodelling complex|PF00176:SNF2 family N-terminal domain|PF00271:Helicase conserved C-terminal domain	G2-like
Os01g0172400	185.566986793235	200.915898230375	144.901146452123	173.049034479995	183.283300910047	185.41366582233	172.697212058828	136.281365761063	170.386778859012	133.574347204138	182.997227568676	189.466456330813	OsPLDalpha1	- && sp|Q43007|PLDA1_ORYSJ Phospholipase D alpha 1 OS=Oryza sativa subsp. japonica OX=39947 GN=PLD1 PE=1 SV=2 && PF12357:Phospholipase D C terminal|PF00168:C2 domain|PF00614:Phospholipase D Active site motif	TALE
Os08g0549000	710.378643125067	477.428565719491	623.339034864325	308.240137098103	360.224911745881	397.260147385795	460.808283931148	373.544329221122	473.44951609874	469.083697565356	372.492651614094	491.468104283132	OsGL1A	- && sp|P20026|MYB1_HORVU Myb-related protein Hv1 OS=Hordeum vulgare OX=4513 GN=MYB1 PE=2 SV=1 && PF00249:Myb-like DNA-binding domain	MYB
Os09g0485900	551.496580207629	477.761591727319	454.19891088462	651.441583182384	546.589767460651	497.207673208929	658.668506666484	604.347239947553	531.72278427847	680.505052512725	608.011454812825	655.414240242522	Os09g0485900	- && sp|P49210|RL9_ORYSJ 60S ribosomal protein L9 OS=Oryza sativa subsp. japonica OX=39947 GN=RPL9 PE=2 SV=3 && PF00347:Ribosomal protein L6	-
Os04g0620950	137.694170431265	180.067370565911	133.334132691795	117.549862861725	134.892754782042	206.091281839178	112.660750690161	132.793571191221	136.081222508631	94.9958959384842	119.420426407866	90.2097458332102	Pi63	- && sp|Q9LRR4|R13L1_ARATH Putative disease resistance RPP13-like protein 1 OS=Arabidopsis thaliana OX=3702 GN=RPPL1 PE=3 SV=1 && -	FAR1
Os02g0583700	309.496001321486	719.368891061789	355.395003950728	452.919624173771	1235.98397203477	2209.63827146273	681.346125289506	1013.50190663711	790.966048877069	291.396057435234	451.897219078288	1380.38454943986	Os02g0583700	- && - && -	-
Os04g0486600	356.626827164333	183.092957854147	357.874515818757	488.413571214681	237.351711876662	119.327404826644	449.717075969181	410.935937361762	457.258054556755	503.974621179826	367.402661297028	544.032615764137	GAPDH	- && sp|Q7FAH2|G3PC2_ORYSJ Glyceraldehyde-3-phosphate dehydrogenase 2, cytosolic OS=Oryza sativa subsp. japonica OX=39947 GN=GAPC2 PE=1 SV=1 && PF02800:Glyceraldehyde 3-phosphate dehydrogenase, C-terminal domain|PF00044:Glyceraldehyde 3-phosphate dehydrogenase, NAD binding domain	Trihelix
Os05g0335401	177.452946972588	186.259365242758	173.236923324877	151.034308040728	158.680392260904	217.378752949738	149.014953464902	145.128174400748	157.135955041505	128.003805988225	160.267402105483	163.667537488613	Os05g0335401	- && sp|P98205|ALA2_ARATH Phospholipid-transporting ATPase 2 OS=Arabidopsis thaliana OX=3702 GN=ALA2 PE=1 SV=1 && PF13246:Cation transport ATPase (P-type)	ERF
Os02g0610600	454.210590795368	600.513546854159	374.637361041216	554.645745140987	662.988935220281	637.995278296281	417.52441836465	366.706758462262	361.262305693615	446.175176649516	438.726220169752	456.267558909227	Os02g0610600	- && sp|Q6K9C3|RZP23_ORYSJ Serine/arginine-rich splicing factor RSZ23 OS=Oryza sativa subsp. japonica OX=39947 GN=RSZ23 PE=2 SV=1 && PF00098:Zinc knuckle|PF00076:RNA recognition motif. (a.k.a. RRM, RBD, or RNP domain)	B3
Os04g0188500	527.487540216058	894.318706151437	618.271233696751	782.154539933271	942.455817436268	1797.92586474492	635.753750424081	972.639950174551	748.185896585545	898.26202458014	693.048975338877	557.248997874575	Os04g0188500	- && - && -	-
Os04g0423800	788.012562762815	213.106694408884	598.803402257571	476.761313087974	352.93272836106	14.3707108195289	266.508360602004	249.693861020055	470.000628551773	493.18135273217	135.516085289994	301.616976322104	prx54	- && sp|Q9FJZ9|PER72_ARATH Peroxidase 72 OS=Arabidopsis thaliana OX=3702 GN=PER72 PE=1 SV=1 && PF00141:Peroxidase	NAC
Os07g0634400	415.661470541431	457.124562869745	448.396821726383	299.37051211286	395.343679902153	612.044297960978	362.054410869707	474.530028459355	469.407552309491	573.726194043641	382.576616316719	300.041056160461	Os07g0634400	- && - && -	LBD
Os07g0420700	153.794896270988	148.903866736836	151.006323517734	117.802138978528	128.208804917876	165.707205878866	145.324426366859	128.381420661192	135.696168476783	127.013458057182	152.04075858005	130.978838228871	Os07g0420700	- && sp|Q9F234|AGL2_BACTQ Alpha-glucosidase 2 OS=Bacillus thermoamyloliquefaciens OX=1425 PE=3 SV=1 && PF01055:Glycosyl hydrolases family 31|PF13802:Galactose mutarotase-like	FAR1
Os12g0567300	448.582489121354	624.739985407419	455.479800414353	276.989847612843	450.091003220294	694.484259702635	330.480729626048	391.746815899157	482.61284417259	392.375632479045	280.452713345864	263.705259292848	R2R3-MYB	- && sp|Q4JL76|MYBA2_ORYSJ Myb-related protein MYBAS2 OS=Oryza sativa subsp. japonica OX=39947 GN=MYBAS2 PE=2 SV=1 && PF00249:Myb-like DNA-binding domain	MYB
Os03g0598800	572.612857362597	396.318456521376	479.597364881978	623.293748879378	475.266084079067	389.960514550923	629.773236916548	514.151166571632	489.041736003771	564.567685476645	672.014501768661	656.842677075737	OsRPL15	- && sp|O82528|RL15_PETHY 60S ribosomal protein L15 OS=Petunia hybrida OX=4102 GN=RPL15 PE=2 SV=1 && PF00827:Ribosomal L15	-
Os07g0615200	341.532237860751	331.537191487444	316.066335184942	394.129053465601	451.312575726599	436.769959546211	266.739317440172	338.304975396074	325.351702863945	397.238459314856	373.241761756594	416.48138154209	OsJAZ6	- && sp|Q8H395|TI10B_ORYSJ Protein TIFY 10b OS=Oryza sativa subsp. japonica OX=39947 GN=TIFY10B PE=1 SV=1 && PF06200:tify domain|PF09425:Divergent CCT motif	-
Os05g0554000	185.507568190962	144.930485418979	188.375930476033	115.55921365698	109.574148981354	141.336081726316	270.172424182056	170.66978046963	143.182975050833	78.0319296553861	184.133976495144	181.07869789964	OsMATE2	- && sp|Q9C994|DTX14_ARATH Protein DETOXIFICATION 14 OS=Arabidopsis thaliana OX=3702 GN=DTX14 PE=1 SV=1 && PF01554:MatE	B3
Os04g0605100	410.451547344613	448.013079498133	355.76129471608	325.041277219751	384.11283620565	534.708771115803	432.987235664633	351.760242930902	467.336190250548	532.425818000796	413.461838174775	416.360080239035	OsWRKY68	- && sp|Q9SV15|WRK11_ARATH Probable WRKY transcription factor 11 OS=Arabidopsis thaliana OX=3702 GN=WRKY11 PE=2 SV=2 && PF03106:WRKY DNA -binding domain|PF10533:Plant zinc cluster domain	WRKY
Os05g0247100	551.552778894124	339.208483600472	573.441948805281	373.647930744222	359.580621888058	200.703601574129	427.794335245155	316.618004789348	378.362284510209	264.361056634738	424.601798839154	296.807902094509	DIP3	- && sp|Q5WMW5|XIP_ORYSJ Xylanase inhibitor protein XIP OS=Oryza sativa subsp. japonica OX=39947 GN=XIP PE=2 SV=1 && PF00704:Glycosyl hydrolases family 18	C2H2
Os01g0809300	493.418894347585	444.477858796593	522.158812631693	383.608953191205	445.740388589513	413.410807000917	372.148981863994	501.044368032844	436.080659728133	526.981710148337	354.443668781003	396.751618101326	OsLRP	- && sp|B8ABC2|LRR1_ORYSI Leucine-rich repeat protein 1 OS=Oryza sativa subsp. indica OX=39946 GN=LRR1 PE=3 SV=1 && PF08263:Leucine rich repeat N-terminal domain|PF13855:Leucine rich repeat	CO-like
Os05g0121600	326.693322792015	346.628979525969	291.708049219767	362.693424971923	398.883493509935	397.46225398104	286.035862394258	221.16510100585	271.168765148047	270.890517974675	248.837511117727	327.410997285833	RSR1	- && sp|Q2TQ34|AP21_ORYSJ APETALA2-like protein 1 OS=Oryza sativa subsp. japonica OX=39947 GN=AP2-1 PE=1 SV=1 && PF00847:AP2 domain	AP2
Os03g0807800	428.178903774886	346.769856981578	348.651183549082	505.229206924889	386.747510730574	341.794119197008	516.117084849627	430.627548066308	437.048733092747	474.015728661871	477.634840764556	544.339697981485	SUP44	- && sp|Q9SCM3|RS24_ARATH 40S ribosomal protein S2-4 OS=Arabidopsis thaliana OX=3702 GN=RPS2D PE=2 SV=1 && PF00333:Ribosomal protein S5, N-terminal domain|PF03719:Ribosomal protein S5, C-terminal domain	C2H2
Os03g0183300	458.874343037997	418.00108531288	403.783777392982	361.823248943605	397.302479163902	341.912931981205	413.184065529873	327.916272670321	386.187312252361	409.538543815538	432.742517193071	424.870208797942	OsERF#064	- && sp|Q9LUM4|RAP22_ARATH Ethylene-responsive transcription factor RAP2-2 OS=Arabidopsis thaliana OX=3702 GN=RAP2-2 PE=1 SV=2 && PF00847:AP2 domain	ERF
Os08g0482700	353.157190478506	362.005444157246	307.415610624486	322.479723509273	352.554593616887	437.369185412699	339.830884776259	314.024982557947	379.009060038419	375.426603270998	266.820987464864	286.348006102085	OsUCL30	- && - && -	-
Os10g0364900	687.350679304713	934.276272946404	934.035580524219	637.111206701798	840.062022651751	1154.65627311709	862.482938986534	1129.64949472594	1108.96723529458	1107.68699572405	703.594909727787	678.485131948388	Os10g0364900	- && - && -	-
Os03g0142800	81.4051918793398	86.0067694264387	70.0934319561631	71.5265845074128	81.2690146247627	119.669051171416	88.5516758175588	92.8713649528159	104.436605960926	83.6625609929822	87.5963416412017	71.0963610705666	OsABCC13	- && sp|A2XCD4|AB13C_ORYSI ABC transporter C family member 13 OS=Oryza sativa subsp. indica OX=39946 GN=ABCC13 PE=3 SV=1 && PF00664:ABC transporter transmembrane region|PF00005:ABC transporter	bZIP
Os06g0633800	186.329743392589	246.533	197.603336906537	261.855758733487	343.328278758752	350.952973588665	153.228153559767	190.57940473286	210.498942085379	211.287008786021	235.363883560899	237.059307162045	OsATL5	- && sp|Q9LI61|AVT6A_ARATH Amino acid transporter AVT6A OS=Arabidopsis thaliana OX=3702 GN=AVT6A PE=2 SV=1 && PF01490:Transmembrane amino acid transporter protein	bHLH
Os05g0562200	366.924518687513	404.044503227796	375.090202563622	342.960155462834	404.693457999335	468.108115740802	304.506203576398	243.112071147031	340.71136394548	258.998510642128	283.12890234891	298.062394412974	OsDi19-1	- && sp|Q688X9|DI191_ORYSJ Protein DEHYDRATION-INDUCED 19 OS=Oryza sativa subsp. japonica OX=39947 GN=DI19-1 PE=2 SV=1 && PF05605:Drought induced 19 protein (Di19), zinc-binding|PF14571:Stress-induced protein Di19, C-terminal	-
Os02g0790500	257.707560725293	207.856192347725	234.618388393395	100.381759066453	133.169489743234	117.770574265758	212.963510110077	139.862783063161	123.591588417181	138.823994037488	190.219292078097	185.235973782964	OsTPS5	- && sp|Q0WUI9|TPS8_ARATH Probable alpha,alpha-trehalose-phosphate synthase [UDP-forming] 8 OS=Arabidopsis thaliana OX=3702 GN=TPS8 PE=2 SV=1 && PF02358:Trehalose-phosphatase|PF00982:Glycosyltransferase family 20	-
Os07g0246200	258.325664729145	200.704304299642	274.165994888334	261.365416003714	219.409069676144	123.615085947357	342.090667556901	343.20406586237	342.153930610549	319.836802378832	271.053	300.117997133063	CRO1	- && sp|Q9SLY8|CALR_ORYSJ Calreticulin OS=Oryza sativa subsp. japonica OX=39947 GN=CRO1 PE=1 SV=2 && PF00262:Calreticulin family	ERF
Os09g0437500	310.082741539256	439.846118439267	351.479613337182	402.681482812261	535.255919411692	425.183862582363	337.446532055425	438.428528032632	379.148229258825	354.657046871578	308.389967178812	381.170629475675	Os09g0437500	- && sp|Q8LD26|DRMH3_ARATH Dormancy-associated protein homolog 3 OS=Arabidopsis thaliana OX=3702 GN=At1g56220 PE=1 SV=1 && PF05564:Dormancy/auxin associated protein	-
Os09g0247700	29.4530229450982	30.8112814970032	27.2059152281818	30.7850044574921	33.5913646764615	34.9204895378596	28.3968471564528	28.3020052936845	27.5635185715952	24.7446	33.8129514500697	29.0587536873907	Os09g0247700	- && sp|B9G2A8|BIG_ORYSJ Auxin transport protein BIG OS=Oryza sativa subsp. japonica OX=39947 GN=Os09g0247700 PE=2 SV=1 && PF13764:E3 ubiquitin-protein ligase UBR4|PF00569:Zinc finger, ZZ type	-
Os01g0755700	446.385908912667	405.63578687315	409.919658828929	298.626641279459	369.297747253911	601.41022318493	328.352626912093	348.51725883338	381.715469706605	508.172100934352	356.96352926258	315.14791636602	Os01g0755700	- && sp|Q9SLC4|ATL40_ARATH RING-H2 finger protein ATL40 OS=Arabidopsis thaliana OX=3702 GN=ATL40 PE=2 SV=1 && PF13639:Ring finger domain	TCP
Os06g0116100	147.896155417552	148.414627757747	145.700943509842	142.943043836043	175.649098766575	192.824980873202	148.911064961318	154.01320629784	155.136110380891	157.782565221938	147.64614472976	138.914368201612	Os06g0116100	- && sp|Q6Z8C8|CDKF4_ORYSJ Cyclin-dependent kinase F-4 OS=Oryza sativa subsp. japonica OX=39947 GN=CDKF-4 PE=2 SV=1 && PF00069:Protein kinase domain	ERF
Os03g0109900	188.837213779307	297.42303731201	192.019707787407	92.3065846113795	157.407986406143	224.336	164.304	158.716723444053	165.317970584143	109.915195359602	108.83030660164	87.6359631592397	Os03g0109900	- && sp|Q7XFU9|Y1030_ORYSJ B3 domain-containing protein Os10g0323000 OS=Oryza sativa subsp. japonica OX=39947 GN=Os10g0323000 PE=2 SV=1 && PF13365:Trypsin-like peptidase domain	B3
Os10g0167300	218.839303674126	205.470563042309	214.73526257518	327.555133314684	295.70380728275	261.267797580505	273.684723115229	254.856169491429	273.364814917161	301.267728094988	281.112602083148	330.634127364968	OsEE1	- && sp|Q42971|ENO_ORYSJ Enolase OS=Oryza sativa subsp. japonica OX=39947 GN=ENO1 PE=1 SV=2 && PF03952:Enolase, N-terminal domain|PF00113:Enolase, C-terminal TIM barrel domain	C3H
Os09g0369000	237.547507184029	284.432040818278	192.983978916701	236.653445089209	297.367089946401	288.417889655314	240.548864681384	175.999573310957	184.798279759851	209.22328339701	252.63573250133	221.09351846712	OsERF#050	- && sp|Q8H1E4|RAP24_ARATH Ethylene-responsive transcription factor RAP2-4 OS=Arabidopsis thaliana OX=3702 GN=RAP2-4 PE=1 SV=1 && -	ERF
Os02g0617800	986.666871882489	1101.47352490162	1107.65740679868	742.907617091351	792.531748174632	987.295345792285	715.779355468739	921.00478453581	738.522921448376	982.142692895746	875.260085970768	663.993596443281	Os02g0617800	- && - && -	-
Os04g0306400	424.068262293799	374.321293237045	387.650267536457	316.27165301355	357.606382919412	500.175339126423	586.724599473339	364.858719927423	293.791889127847	212.691099928674	381.126790599998	382.962540793829	OsRPI	- && sp|Q9ZU38|RPI2_ARATH Probable ribose-5-phosphate isomerase 2 OS=Arabidopsis thaliana OX=3702 GN=RPI2 PE=1 SV=1 && PF06026:Ribose 5-phosphate isomerase A (phosphoriboisomerase A)	FAR1
Os04g0689000	414.364988302806	175.936072535583	301.929150889149	446.149572259607	204.631046478572	34.506723237237	457.412984446308	332.542898286204	507.697604669561	343.069823955923	574.360179900482	432.305	prx64	- && sp|P84516|PER1_SORBI Cationic peroxidase SPC4 OS=Sorghum bicolor OX=4558 GN=Sb03g046810 PE=1 SV=2 && PF00141:Peroxidase	NAC
Os02g0196600	150.081960658202	173.072780651761	128.966672961935	144.455711673425	161.121685619711	142.988051828439	120.613574748098	109.578241900838	109.831400790085	117.337981057826	128.938305249269	116.614416573466	HMA4	- && sp|Q6H7M3|HMA4_ORYSJ Copper-transporting ATPase HMA4 OS=Oryza sativa subsp. japonica OX=39947 GN=HMA4 PE=1 SV=1 && PF00702:haloacid dehalogenase-like hydrolase|PF00122:E1-E2 ATPase|PF00403:Heavy-metal-associated domain	Trihelix
Os02g0224300	370.835318275646	341.754148958328	316.311243855138	347.510389373499	341.636986420317	400.451514740642	308.978801499879	264.449509686223	252.394711741218	263.151936713339	299.494043049592	296.051713080998	Os02g0224300	- && - && -	-
Os03g0401100	117.523335815587	94.6782484368964	119.400055745124	110.382695721353	99.2608526621803	107.281074160565	117.084245452424	109.196698260281	146.232410308764	83.3479794055532	147.135633584223	126.984866918557	Os03g0401100	- && sp|Q05609|CTR1_ARATH Serine/threonine-protein kinase CTR1 OS=Arabidopsis thaliana OX=3702 GN=CTR1 PE=1 SV=1 && PF07714:Protein tyrosine kinase	NF-YC
Os05g0411600	317.030909593283	417.268342059044	331.878396638355	311.755914343817	374.20687513457	409.334014529624	287.920144317824	301.445893841436	271.817880410439	301.675308594724	315.088664481935	291.643211189597	Os05g0411600	- && - && PF01424:R3H domain|PF12752:SUZ domain	M-type_MADS
Os03g0794500	286.714392833802	241.565076223275	289.909233518326	257.153804615555	251.21525554411	216.897909407947	253.311220431827	251.615664718538	244.166201891662	319.465999148345	221.957962950821	259.247782371969	OsGDH1	- && sp|A2XMV1|DHE1_ORYSI Glutamate dehydrogenase 1, mitochondrial OS=Oryza sativa subsp. indica OX=39946 GN=GDH1 PE=3 SV=2 && PF00208:Glutamate/Leucine/Phenylalanine/Valine dehydrogenase|PF02812:Glu/Leu/Phe/Val dehydrogenase, dimerisation domain	-
Os09g0131400	84.1230418446135	133.660048934754	98.0806028671871	87.2315858727273	97.3986649751235	116.080638595053	82.4892767159601	98.8209411331291	104.778981360684	60.4788373532485	88.0568353514857	79.8352772523198	Os09g0131400	- && - && -	-
Os03g0345200	800.913366499171	654.016976429148	816.864824753409	897.287613129322	794.546379116781	695.352319631738	901.820246885638	866.951190264619	733.74387956816	901.752823801844	925.633277959012	935.258927377043	RPS21	- && sp|P35687|RS21_ORYSJ 40S ribosomal protein S21 OS=Oryza sativa subsp. japonica OX=39947 GN=RPS21 PE=3 SV=1 && PF01249:Ribosomal protein S21e	-
Os05g0375400	280.516659628169	218.931228696697	271.110776458841	310.617143078843	330.292027544143	230.354414612493	185.864742743712	208.856678704843	245.473093475623	222.063585628304	334.295659900506	369.785934785303	OsPR2	- && sp|P12257|GUB2_HORVU Lichenase-2 (Fragment) OS=Hordeum vulgare OX=4513 PE=1 SV=1 && PF00332:Glycosyl hydrolases family 17	FAR1
Os02g0609400	441.384152939787	557.702560674411	428.712895858826	344.76568478345	424.427433095607	514.726701340514	382.773787752927	404.928780889945	417.351749986235	405.984832316584	350.53138977763	352.63581051344	Os02g0609400	- && - && -	-
Os06g0159600	237.019050354231	257.964682838956	218.624148900537	170.743426069304	197.360617432988	224.164465023203	196.288621543246	161.508141384226	182.901557589332	158.979738432551	172.672371822802	163.941214716511	OsPUB64	- && sp|Q5WA76|PUB70_ORYSJ U-box domain-containing protein 70 OS=Oryza sativa subsp. japonica OX=39947 GN=PUB70 PE=1 SV=1 && PF04564:U-box domain	C3H
Os07g0662500	407.671017733524	411.672	362.218516265107	470.607600927156	405.836631030805	331.705002446406	463.04712545261	389.97978024901	356.779618960854	442.594246846871	434.766762876595	494.460753796526	eEF-1beta'	- && sp|P29545|EF1B_ORYSJ Elongation factor 1-beta OS=Oryza sativa subsp. japonica OX=39947 GN=Os07g0662500 PE=1 SV=3 && PF00736:EF-1 guanine nucleotide exchange domain	Trihelix
Os05g0495300	76.9932930087531	102.398599384071	92.1019723966504	87.7177445629811	88.0226870538281	138.662262748665	73.1230165020479	75.5971393848995	97.1644919618245	50.4979230682397	76.7025092272654	74.7219846793604	Os05g0495300	- && - && -	-
novel.1028	43.1049704606352	65.2433654615682	45.1289831053073	48.3312867008784	55.3666949929111	65.2025825867124	39.8190395858867	42.7852826065055	41.0602573178836	31.3687365750481	48.4309648106424	41.0769146680977	-	- && sp|Q94HW2|POLR1_ARATH Retrovirus-related Pol polyprotein from transposon RE1 OS=Arabidopsis thaliana OX=3702 GN=RE1 PE=2 SV=1 && PF05970:PIF1-like helicase	B3
Os07g0614500	225.129329968473	198.348797711245	223.086017992128	567.986791325928	576.067135319922	567.174825436992	272.988638472227	283.680124426463	261.433606282895	593.471	571.796482287609	572.243427657369	eEF-1beta	- && sp|Q40680|EF1D1_ORYSJ Elongation factor 1-delta 1 OS=Oryza sativa subsp. japonica OX=39947 GN=Os07g0614500 PE=2 SV=3 && PF00736:EF-1 guanine nucleotide exchange domain	Trihelix
Os03g0391700	177.068958039891	205.751145214121	178.304117666201	157.267282439715	159.224800230938	112.950583202483	166.644529345806	201.224893155283	184.379340473744	168.953141674348	188.166401819367	130.755054071164	OsbHLH138	- && - && -	bHLH
Os12g0428600	33.5418765058036	33.7048045226801	32.5683196229925	36.066347606312	36.7588278937685	36.9148190703546	36.1821972970359	36.3885574061766	40.4277449158304	31.7230590266321	41.3509357027596	38.9076378067182	Os12g0428600	- && sp|Q8GY23|UPL1_ARATH E3 ubiquitin-protein ligase UPL1 OS=Arabidopsis thaliana OX=3702 GN=UPL1 PE=1 SV=3 && PF00627:UBA/TS-N domain|PF06025:Domain of Unknown Function (DUF913)|PF14377:Ubiquitin binding region|PF06012:Domain of Unknown Function (DUF908)|PF00632:HECT-domain (ubiquitin-transferase)	GATA
Os11g0163100	259.000462589386	265.196114001819	235.300307920903	302.802523487411	263.448646960322	228.360734704805	260.422707088632	219.057452190147	215.411557912357	247.816502404904	270.535040490175	279.180360969438	Os11g0163100	- && sp|P53492|ACT7_ARATH Actin-7 OS=Arabidopsis thaliana OX=3702 GN=ACT7 PE=1 SV=1 && PF00022:Actin	Trihelix
Os12g0264500	76.5270042410259	102.403665936623	79.3660326777999	80.1465442013993	91.1739998238595	100.07293797998	71.2012201550897	73.2891	68.4104529649324	68.619895750953	81.0391069635814	77.3583111717371	Os12g0264500	- && sp|Q9LKJ1|HIBC1_ARATH 3-hydroxyisobutyryl-CoA hydrolase 1 OS=Arabidopsis thaliana OX=3702 GN=CHY1 PE=1 SV=1 && PF16113:Enoyl-CoA hydratase/isomerase	SBP
Os10g0569400	741.930710720596	640.486910727926	748.841518789506	459.912263282725	970.185231542497	1060.62561047761	260.86526852991	598.633940822038	675.225216735668	844.556274918048	408.042531864248	608.48622081172	Rir1b	- && - && -	-
Os03g0160200	170.700623624638	222.79691406148	180.062866043591	164.755911745561	186.468104661917	217.292969745101	163.378200226447	157.662676334097	163.72663620057	154.590014341518	195.804	157.926985448905	Os03g0160200	- && - && PF15365:Proline-rich nuclear receptor coactivator motif	-
Os08g0326400	318.834460692766	322.182249701124	296.86487517607	421.282439972874	361.538692728697	334.029685670163	400.827480487499	391.504740699671	361.221966036104	414.184534172116	438.523309038481	451.838648561119	OsRPL7A	- && sp|P35685|RL7A1_ORYSJ 60S ribosomal protein L7a-1 OS=Oryza sativa subsp. japonica OX=39947 GN=RPL7A-1 PE=2 SV=1 && PF01248:Ribosomal protein L7Ae/L30e/S12e/Gadd45 family	MYB_related
Os04g0613700	230.864889166696	219.109112682681	274.115951323056	158.092915019974	179.480395914567	158.269803748664	180.89703350235	211.355939295429	247.572822798388	240.981290998053	153.173422721194	159.426500899527	OsUAP2	- && sp|O64765|UAP2_ARATH UDP-N-acetylglucosamine diphosphorylase 2 OS=Arabidopsis thaliana OX=3702 GN=GLCNAC1PUT2 PE=1 SV=1 && PF01704:UTP--glucose-1-phosphate uridylyltransferase	-
Os02g0606200	464.295621356227	385.731787966419	360.499751304513	325.259880436776	409.554187298284	531.139310288097	302.352716048997	212.636243560843	410.923969429159	397.222066603125	397.925253439815	424.263165368629	OsBBX4	- && sp|Q9SID1|BBX25_ARATH B-box zinc finger protein 25 OS=Arabidopsis thaliana OX=3702 GN=BBX25 PE=1 SV=2 && PF00643:B-box zinc finger	DBB
Os02g0200900	149.599345884678	136.576250918126	101.186786975454	166.755770448722	171.961246513067	178.649296487656	123.253420952952	106.309939521301	102.978547845784	105.465660839411	156.814888122194	155.679659090437	OsFbox072	- && sp|Q708Y0|EBF2_ARATH EIN3-binding F-box protein 2 OS=Arabidopsis thaliana OX=3702 GN=EBF2 PE=1 SV=1 && -	HD-ZIP
Os03g0737000	144.768560391848	98.8203838816275	142.820503476023	132.374360320545	134.749130754432	95.5326	127.475492835016	112.262899741005	116.907064594725	150.39708066208	119.815975506926	145.416142435101	OsCBSX4	- && sp|Q9LEV3|CBSX3_ARATH CBS domain-containing protein CBSX3, mitochondrial OS=Arabidopsis thaliana OX=3702 GN=CBSX3 PE=1 SV=1 && PF00571:CBS domain	bHLH
Os02g0469600	292.269299338622	313.121445325336	244.81504910927	263.387383658487	314.805434812303	352.466	279.293492521986	238.275623155157	249.861942667243	241.084195100323	267.207475261014	274.150669850931	Os02g0469600	- && sp|Q10716|CYSP1_MAIZE Cysteine proteinase 1 OS=Zea mays OX=4577 GN=CCP1 PE=2 SV=1 && PF00112:Papain family cysteine protease|PF08246:Cathepsin propeptide inhibitor domain (I29)	BBR-BPC
Os11g0127900	495.135306634677	418.419237212961	442.843938112504	547.793914883237	496.059433018818	491.854127561316	570.892358977806	511.290893697593	469.688043108232	556.655258807089	554.76708666678	554.690989473931	OsRP1	- && sp|A2ZB00|RS16_ORYSI 40S ribosomal protein S16 OS=Oryza sativa subsp. indica OX=39946 GN=RPS16A PE=2 SV=1 && PF00380:Ribosomal protein S9/S16	-
Os12g0624000	158.94239061276	124.265116942312	146.380654180702	154.344554632047	148.087773912046	96.3152753188701	133.576463293687	166.173390385934	145.475537223731	177.346644263482	116.672574871391	146.11207778209	Os12g0624000	- && sp|Q2QLY4|METE2_ORYSJ 5-methyltetrahydropteroyltriglutamate--homocysteine methyltransferase 2 OS=Oryza sativa subsp. japonica OX=39947 GN=Os12g0624000 PE=2 SV=1 && PF08267:Cobalamin-independent synthase, N-terminal domain|PF01717:Cobalamin-independent synthase, Catalytic domain	-
Os01g0247700	202.529295643772	158.488195674552	169.491417478957	91.5143136106037	136.366225264576	164.088597635375	202.219496516757	128.135916339793	143.195497698496	160.52875099401	124.436475436539	109.580063209713	SLAC	- && sp|Q5E930|SLAH1_ARATH S-type anion channel SLAH1 OS=Arabidopsis thaliana OX=3702 GN=SLAH1 PE=2 SV=1 && PF03595:Voltage-dependent anion channel	GRF
Os02g0797600	297.083020176454	298.916499398999	271.509515264109	297.989073945964	376.902534088035	384.289306388175	204.342997327129	215.944798769591	234.874422886103	269.488770913448	229.686792686626	211.32677305595	Os02g0797600	- && - && -	-
Os12g0560900	272.410336446366	284.938260338149	265.289507675477	384.695076376886	383.107813302576	343.837150655285	311.545636049388	300.190117366905	233.639027235837	361.611064271705	266.131768902546	322.785872100799	OsOBF1	- && sp|P24068|OCS1_MAIZE Ocs element-binding factor 1 OS=Zea mays OX=4577 GN=OBF1 PE=2 SV=2 && -	bZIP
Os10g0411800	540.41335387461	488.991907512349	406.268412499768	638.19192386342	549.778775507112	480.910177076905	626.783320059142	469.64268941181	494.885814877702	609.009750478058	584.433389029913	632.860367225227	Os10g0411800	- && sp|Q9LZ17|RS174_ARATH 40S ribosomal protein S17-4 OS=Arabidopsis thaliana OX=3702 GN=RPS17D PE=2 SV=3 && PF00833:Ribosomal S17	G2-like
Os10g0210500	88.6237664559965	117.480971872959	99.4367936823773	109.282258326419	163.517162167896	308.499161823711	98.2849072107476	98.7102570861893	87.9295918540982	181.427047838349	173.304748847238	156.888236656615	OsUMAMIT15	- && sp|Q9SUF1|WTR31_ARATH WAT1-related protein At4g08290 OS=Arabidopsis thaliana OX=3702 GN=At4g08290 PE=2 SV=1 && PF00892:EamA-like transporter family	ERF
Os09g0340400	161.110724283229	194.288359825207	171.392695249424	156.303757984152	161.157815119454	204.741160595503	134.282629484435	136.104888441027	135.748110396841	112.084138650466	136.974059817133	136.295456071441	Os09g0340400	- && - && -	-
Os06g0639100	101.36304992369	128.76749093244	96.2709801081754	85.7417618332503	115.591118167749	118.445208725952	81.4611187325367	71.9092017822199	79.155478703965	91.3962867583344	80.9445678712291	83.3755662634178	Os06g0639100	- && sp|F4JKK0|SUD1_ARATH Probable E3 ubiquitin ligase SUD1 OS=Arabidopsis thaliana OX=3702 GN=SUD1 PE=1 SV=1 && PF12906:RING-variant domain	AP2
Os03g0183000	221.468508354897	259.699389646244	194.26448369246	227.236890203056	336.584285004143	296.963730274032	215.500436471145	194.50651095948	213.779907342612	254.893851090594	213.255216387111	205.124479190874	OsLG3	- && sp|Q9LUM4|RAP22_ARATH Ethylene-responsive transcription factor RAP2-2 OS=Arabidopsis thaliana OX=3702 GN=RAP2-2 PE=1 SV=2 && PF00847:AP2 domain	ERF
Os06g0665800	123.185734768646	125.051045105526	111.700205875483	91.091628330513	117.733226636085	161.012997774711	96.5504255769795	117.947086200445	115.259502844748	118.634540396291	104.411781897945	81.5096564901995	HMA9	- && sp|A0A0P0X004|HMA9_ORYSJ Cation-transporting ATPase HMA5 OS=Oryza sativa subsp. japonica OX=39947 GN=HMA9 PE=2 SV=1 && PF00702:haloacid dehalogenase-like hydrolase|PF00403:Heavy-metal-associated domain|PF00122:E1-E2 ATPase	NF-YB
Os03g0254700	94.1494487612269	100.219857786408	91.5108967896347	88.9928548400243	83.8677682389061	83.1732033070309	99.4985042790515	98.3412510218765	112.244577465051	86.2613900070765	105.06085042781	94.7336415571684	OsWD40-66	- && sp|Q10NY2|TPR3_ORYSJ Protein TPR3 OS=Oryza sativa subsp. japonica OX=39947 GN=TPR3 PE=1 SV=1 && -	C3H
Os03g0858700	466.082018338816	423.874471503629	436.879104115323	306.107580941373	374.662644216996	412.403130245625	286.951142265712	332.450136444705	368.416019225484	425.054730325852	309.487303854339	288.616187217448	Os03g0858700	- && - && PF07386:Protein of unknown function (DUF1499)	-
Os03g0424500	436.24923086875	379.287953006376	419.908194323058	498.645279389646	426.697823882199	382.257892920173	485.574395851019	454.700226663603	435.048328690784	500.815430855579	496.403220903392	511.922283587562	RPS4	- && sp|P40978|RS19_ORYSJ 40S ribosomal protein S19 OS=Oryza sativa subsp. japonica OX=39947 GN=RPS19A PE=2 SV=1 && PF01090:Ribosomal protein S19e	NAC
Os03g0796501	225.913816131744	300.550085338408	178.661088506059	289.813274556239	282.169907971261	300.395296363874	259.100051212971	194.895790392506	178.039235897696	214.31367040999	253.833688697685	258.105998274415	OsRPL4	- && sp|Q9XF97|RL4_PRUAR 60S ribosomal protein L4 OS=Prunus armeniaca OX=36596 GN=RPL4 PE=2 SV=1 && PF14374:60S ribosomal protein L4 C-terminal domain|PF00573:Ribosomal protein L4/L1 family	MYB_related
Os07g0622100	334.463665671613	219.497026291092	319.178265950383	430.252722779559	280.035895970559	227.292485726209	451.620423756421	350.706870968056	326.840567203698	434.036900743384	427.195164659731	447.84713538052	Os07g0622100	- && sp|Q9M3V8|RS6_ASPOF 40S ribosomal protein S6 OS=Asparagus officinalis OX=4686 GN=rps6 PE=2 SV=1 && PF01092:Ribosomal protein S6e	NAC
Os03g0794700	400.484138493446	285.97891590152	367.036774342593	440.349092161588	350.732454396274	332.525526448399	429.585	363.26545868792	345.797042489202	419.782519091154	376.314635126918	425.350689017611	RPS18	- && sp|P34788|RS18_ARATH 40S ribosomal protein S18 OS=Arabidopsis thaliana OX=3702 GN=RPS18A PE=1 SV=1 && PF00416:Ribosomal protein S13/S18	Dof
Os09g0553100	607.444716214759	487.191200684353	705.791458132754	555.164513245976	646.373392029939	870.105347866603	662.150044514769	615.605992732256	670.53911480959	737.004380985285	703.258783225404	670.694551990063	Os09g0553100	- && sp|P62785|H41_WHEAT Histone H4 variant TH011 OS=Triticum aestivum OX=4565 PE=3 SV=2 && PF15511:Centromere kinetochore component CENP-T histone fold	CO-like
Os08g0486200	285.399875110623	326.738544774256	291.347204972102	240.641918570331	267.124276574753	355.960251688898	241.579160129499	199.11864643627	217.535933965885	214.473975102804	241.332471107957	233.261048391562	Os08g0486200	- && sp|Q9FMG4|SC35_ARATH Serine/arginine-rich splicing factor SC35 OS=Arabidopsis thaliana OX=3702 GN=SC35 PE=1 SV=1 && PF00076:RNA recognition motif. (a.k.a. RRM, RBD, or RNP domain)	ZF-HD
Os08g0480100	178.238071105358	183.776503796723	176.898830351521	147.341213643265	150.462896500278	169.979626117169	158.473955794416	165.449982881742	179.832678431736	151.452283314477	158.827896403689	160.160530274566	Os08g0480100	- && sp|Q54ZR7|SRPRA_DICDI Signal recognition particle receptor subunit alpha OS=Dictyostelium discoideum OX=44689 GN=srpra PE=3 SV=1 && PF00448:SRP54-type protein, GTPase domain|PF02881:SRP54-type protein, helical bundle domain|PF04086:Signal recognition particle, alpha subunit, N-terminal	-
Os11g0484000	160.764896265849	130.65170748243	177.294331887005	234.984498516325	267.646940598142	134.239123004607	321.529981712459	219.823685460183	109.304380690981	152.086158295463	215.899543491787	333.299442221496	OsDEP	- && sp|Q2R483|MTBC_ORYSJ Probable bifunctional methylthioribulose-1-phosphate dehydratase/enolase-phosphatase E1 OS=Oryza sativa subsp. japonica OX=39947 GN=Os11g0484000 PE=2 SV=1 && PF00596:Class II Aldolase and Adducin N-terminal domain	FAR1
Os07g0571100	65.7606721337307	86.9623360299593	55.2936062091312	81.3866307978436	87.8647944887534	96.5789667379296	76.0267460839681	70.7153911787137	72.7442264587646	60.0499552261892	78.4133720651882	80.6795422112263	Os07g0571100	- && sp|Q94KE2|TIC_ARATH Protein TIME FOR COFFEE OS=Arabidopsis thaliana OX=3702 GN=TIC PE=1 SV=2 && -	-
Os08g0453200	535.102050002516	556.177800675353	619.611185154827	323.117850114078	412.278400528657	505.798414807234	355.073400010627	406.863767811327	385.115711337082	503.113328054013	531.387648406477	540.730752074862	Os08g0453200	- && sp|Q8LD26|DRMH3_ARATH Dormancy-associated protein homolog 3 OS=Arabidopsis thaliana OX=3702 GN=At1g56220 PE=1 SV=1 && PF05564:Dormancy/auxin associated protein	-
Os10g0478200	234.168252394353	185.644558492349	239.496935185301	327.700614785832	226.811696820306	183.244015606674	297.957375468089	300.603786491527	308.157165612517	387.046665415483	232.167689133898	323.997	OscMDH	- && sp|Q7XDC8|MDHC_ORYSJ Malate dehydrogenase, cytoplasmic OS=Oryza sativa subsp. japonica OX=39947 GN=Os10g0478200 PE=1 SV=3 && PF02866:lactate/malate dehydrogenase, alpha/beta C-terminal domain|PF00056:lactate/malate dehydrogenase, NAD binding domain	HSF
Os01g0923700	113.670684113355	105.369088361451	107.743817141956	74.1164416245675	88.2078630498943	95.7611578453485	90.4911146744578	99.9761821535196	101.672377633395	81.7978376197753	90.0469774907366	86.7893227003395	HK3	- && sp|A1A696|OHK3_ORYSJ Probable histidine kinase 3 OS=Oryza sativa subsp. japonica OX=39947 GN=HK3 PE=2 SV=1 && -	Trihelix
Os02g0669100	286.624846814485	296.749794105395	267.555009785339	180.241892781475	299.039035234729	688.457361697183	283.038425449463	298.513433365245	246.165377792463	212.753334194032	272.766364091864	258.703492000904	LIP9	- && sp|Q6ESR4|DHN1_ORYSJ Dehydrin DHN1 OS=Oryza sativa subsp. japonica OX=39947 GN=DHN1 PE=2 SV=1 && PF00257:Dehydrin	-
Os02g0718900	205.176687764518	191.788490188978	187.223724171979	265.816954107702	230.627442840049	167.54627239025	293.781965175298	259.62939801044	234.208909129614	268.410220414674	196.863065757317	274.994272068065	ant	- && sp|P31691|ADT_ORYSJ ADP,ATP carrier protein, mitochondrial OS=Oryza sativa subsp. japonica OX=39947 GN=Os02g0718900 PE=2 SV=1 && PF00153:Mitochondrial carrier protein	TALE
Os11g0600600	354.088670826957	410.004899339285	411.86020520538	195.29355428428	258.014905192203	334.963891952131	502.528446398019	431.549457681466	387.046951544482	348.329132014132	273.056460415468	237.919353099129	Os11g0600600	- && - && -	-
Os03g0116700	232.476069773102	308.785408000467	233.334848048979	215.78608229451	240.53381971691	304.556714722525	232.762903042231	190.710238164599	160.982540831599	218.205199822038	228.096180203367	233.765330277706	OsFbox127	- && sp|Q9LEX0|P2A13_ARATH F-box protein PP2-A13 OS=Arabidopsis thaliana OX=3702 GN=PP2A13 PE=1 SV=1 && PF14299:Phloem protein 2	GRAS
Os05g0498700	246.391737013833	259.008575201495	236.651017223875	242.576674838468	286.933203408877	292.651899952774	221.503224341947	212.152935708891	220.927767476033	211.042961078923	248.917686926222	252.642964062746	Os05g0498700	- && sp|P37707|B2_DAUCA B2 protein OS=Daucus carota OX=4039 PE=2 SV=1 && PF10539:Development and cell death domain	-
Os03g0275500	177.179517968414	176.209279930215	149.616344508206	143.046260330338	163.37795668802	177.389421346752	143.194016316858	131.62030921365	143.727695679789	133.961885891151	159.149038841672	154.807207369409	Os03g0275500	- && sp|Q8S9J8|CAP1_ARATH Probable clathrin assembly protein At4g32285 OS=Arabidopsis thaliana OX=3702 GN=At4g32285 PE=1 SV=2 && PF07651:ANTH domain	Dof
Os01g0646700	115.095316533367	166.862097321659	115.088840951182	120.120587719873	121.787347649515	163.966749720283	111.142658785629	115.876699611938	100.928532466315	88.1749532313888	129.508469263904	104.71974158953	Os01g0646700	- && sp|Q38CE9|PIF6_TRYB2 ATP-dependent DNA helicase PIF6 OS=Trypanosoma brucei brucei (strain 927/4 GUTat10.1) OX=185431 GN=PIF6 PE=3 SV=1 && -	B3
Os03g0803000	329.930482527499	399.775471956772	345.740072441427	293.364244930468	355.276750983968	417.699065100721	313.29671932634	304.631487502263	302.549484611567	333.975240004337	285.902948920238	289.369941446942	Os03g0803000	- && sp|O48850|VA725_ARATH Vesicle-associated membrane protein 725 OS=Arabidopsis thaliana OX=3702 GN=VAMP725 PE=2 SV=2 && PF13774:Regulated-SNARE-like domain|PF00957:Synaptobrevin	bHLH
Os03g0756000	386.672807640184	265.227956652532	327.499846900821	451.599558112531	320.34464278732	271.40071708697	461.941275116022	393.215970748699	378.658115306136	475.276165633328	427.84065321413	467.024495442557	Os03g0756000	- && sp|Q9FKC0|R13A4_ARATH 60S ribosomal protein L13a-4 OS=Arabidopsis thaliana OX=3702 GN=RPL13AD PE=2 SV=1 && PF00572:Ribosomal protein L13	bHLH
Os06g0665500	237.026366463646	256.797399731661	195.113579233342	199.738346887549	268.454941133236	320.329945064636	156.171973361851	183.97110836677	176.484751593132	266.865000874252	215.851922766374	201.433986904729	OsAAH	- && sp|Q655X8|AAH_ORYSJ Probable allantoate deiminase OS=Oryza sativa subsp. japonica OX=39947 GN=AAH PE=1 SV=1 && PF01546:Peptidase family M20/M25/M40	-
Os02g0523500	100.764486492236	96.8313885195093	103.989795795036	95.929823902701	91.025961986014	87.6059462250776	113.241891398684	119.646865371551	121.624762491627	97.1025670157224	100.034923022777	110.009864225321	OsTSN	- && sp|Q8VZG7|TSN1_ARATH Ribonuclease TUDOR 1 OS=Arabidopsis thaliana OX=3702 GN=TSN1 PE=1 SV=1 && PF00567:Tudor domain|PF00565:Staphylococcal nuclease homologue	-
Os02g0162500	433.347055831746	433.909888903442	399.319432692627	493.076526101748	427.48879968092	414.439305905943	502.781534890461	508.344809074905	449.91423513426	538.504460719872	467.449571221054	537.244388298951	Os02g0162500	- && sp|P19950|RS141_MAIZE 40S ribosomal protein S14 OS=Zea mays OX=4577 PE=3 SV=1 && PF00411:Ribosomal protein S11	-
Os10g0213800	236.181301381597	231.277468434075	267.327071833567	218.354598038488	242.06329050911	322.618338702566	179.268747472576	182.640745203467	169.911037513813	196.926745943028	205.83991785536	200.925054659643	Os10g0213800	- && - && -	-
Os03g0424800	470.369703458828	341.167669624998	474.610480500553	547.231961078471	413.935200496789	377.006381244972	577.145541003121	581.905275023091	482.431793288438	659.35883889284	516.111858810706	589.749706487511	Os03g0424800	- && sp|P40978|RS19_ORYSJ 40S ribosomal protein S19 OS=Oryza sativa subsp. japonica OX=39947 GN=RPS19A PE=2 SV=1 && PF01090:Ribosomal protein S19e	NAC
Os03g0764600	344.051022419875	312.396836052864	344.125285035111	129.184178359897	174.771303048908	284.674175982259	272.845070256072	205.615073608565	198.768293288332	235.848749412949	210.19801475324	231.69471886107	Os03g0764600	- && sp|Q9FX84|HHO6_ARATH Transcription factor HHO6 OS=Arabidopsis thaliana OX=3702 GN=HHO6 PE=2 SV=1 && -	G2-like
Os03g0395900	174.594855286939	223.294883138231	196.613	161.433391917658	168.198779725784	206.587640778542	145.147157609166	149.189787815599	140.783849969991	122.550286085752	134.597229931409	135.373526880117	Os03g0395900	- && - && PF09750:Alternative splicing regulator	-
Os03g0213900	100.453785344989	134.712040076525	106.588146401005	96.1211153462957	104.443229072608	140.56810766561	91.280669671315	93.7445545206639	98.9049614650369	75.4347988970236	93.9977427500527	93.6005751109835	Os03g0213900	- && sp|Q32SG5|RIK_MAIZE Protein RIK OS=Zea mays OX=4577 PE=1 SV=1 && -	-
Os12g0285100	55.9129571056251	52.4551385098692	53.5374622752548	50.039335880629	56.9689937020998	57.7606722588941	54.0776154376969	53.5724805232136	55.5451906818206	41.1585885257267	61.4868359716449	53.6682813950037	Os12g0285100	- && - && -	-
Os02g0131300	327.468716355084	314.200238964139	344.942273022518	286.711530041667	304.677	282.99560764005	319.146241871511	313.932192886309	297.201294571134	328.330844103163	253.718256650705	294.137158943553	OsMASP1	- && sp|Q9SJ12|ATP7_ARATH Probable ATP synthase 24 kDa subunit, mitochondrial OS=Arabidopsis thaliana OX=3702 GN=At2g21870 PE=1 SV=1 && PF15704:Mitochondrial ATP synthase subunit	C3H
Os09g0551600	464.204255064251	286.151017376987	448.741279618948	311.123032014537	239.866045219506	259.334456900806	518.434006911471	535.39470086464	494.679260373295	546.227782327611	571.088531164405	395.392718950205	Os09g0551600	- && sp|P40619|HMGL_IPONI HMG1/2-like protein OS=Ipomoea nil OX=35883 PE=2 SV=1 && PF00505:HMG (high mobility group) box	YABBY
Os02g0662000	256.95881461161	71.0056242668552	217.238736529257	983.250908698719	520.855635737594	5.19916862395824	691.054601328204	232.208334036466	77.6354592577523	710.007345545147	194.177344122478	1002.12210731015	RCc3	- && sp|P14009|14KD_DAUCA 14 kDa proline-rich protein DC2.15 OS=Daucus carota OX=4039 PE=2 SV=1 && PF14547:Hydrophobic seed protein	Trihelix
Os11g0482000	375.495069197661	348.603251965874	333.302923427408	479.909455229954	351.329099098317	311.246811096679	468.365115229413	406.95418170965	389.76350670399	437.32755022124	449.94421485811	452.789721199112	RPS5A	- && sp|O65731|RS5_CICAR 40S ribosomal protein S5 (Fragment) OS=Cicer arietinum OX=3827 GN=RPS5 PE=2 SV=1 && PF00177:Ribosomal protein S7p/S5e	-
Os06g0727200	177.741	185.189488253079	177.588447469146	175.59360334003	184.614760007308	151.330259333362	198.939	184.479050550002	204.289067907361	166.323115544801	148.175621199694	188.049770014468	CATB	- && sp|Q0D9C4|CATA2_ORYSJ Catalase isozyme B OS=Oryza sativa subsp. japonica OX=39947 GN=CATB PE=1 SV=1 && PF06628:Catalase-related immune-responsive|PF00199:Catalase	Nin-like
Os06g0644100	342.99577712778	498.846891985611	396.094335481292	353.231072279828	435.290041518437	458.252461273889	330.192245803663	386.646750610476	324.183610438487	394.763284823556	290.708368123631	303.866040633891	Os06g0644100	- && sp|Q8VY97|Y4213_ARATH ER membrane protein complex subunit 7 homolog OS=Arabidopsis thaliana OX=3702 GN=At4g32130 PE=2 SV=1 && PF09430:Protein of unknown function (DUF2012)	-
Os01g0184900	144.718623219025	181.623271461609	131.284122107919	137.081797488563	159.099616706416	168.79669802784	128.570979350512	115.411421391633	117.063387297121	125.477412374696	147.338622084229	138.128226676453	BIP104	- && sp|Q9LGR0|SSP1A_ORYSJ FACT complex subunit SSRP1-A OS=Oryza sativa subsp. japonica OX=39947 GN=SSRP1-A PE=2 SV=1 && PF17292:POB3-like N-terminal PH domain|PF03531:Structure-specific recognition protein (SSRP1)|PF08512:Histone chaperone Rttp106-like|PF00505:HMG (high mobility group) box	TCP
Os03g0103800	160.172743610494	194.320720373161	168.658694885762	152.934266792379	162.101722204759	198.419185163746	131.895820867286	133.618050139962	123.208690668902	106.220354961078	128.578886808148	137.516374182077	Os03g0103800	- && - && -	-
Os12g0620400	237.851834299617	235.067418476455	210.083482094576	208.152883539007	217.672752006626	242.832	227.691434831694	207.862323884154	214.597978451408	193.841428133457	236.51101679001	187.001000232592	OsMeCP	- && sp|Q9XI36|MBD10_ARATH Methyl-CpG-binding domain-containing protein 10 OS=Arabidopsis thaliana OX=3702 GN=MBD10 PE=1 SV=1 && PF01429:Methyl-CpG binding domain	-
Os01g0927600	114.098401724754	135.862917430194	112.334368991825	100.630068210051	115.513241083151	139.163896853698	93.511983297666	97.4830861125627	130.354813122183	95.4494657827864	118.96199411744	97.220473225146	OsARF4	- && sp|Q5JK20|ARFD_ORYSJ Auxin response factor 4 OS=Oryza sativa subsp. japonica OX=39947 GN=ARF4 PE=2 SV=1 && PF06507:Auxin response factor|PF02309:AUX/IAA family|PF02362:B3 DNA binding domain	ARF
Os03g0239200	147.02132199792	157.905137899091	135.045289455981	105.767331288458	122.637399540455	146.619800823482	137.281818847563	117.889284338888	141.085266898946	123.382753494501	126.727145210138	118.03682263253	Os03g0239200	- && sp|Q10PC5|TTA1_ORYSJ Protein TITANIA OS=Oryza sativa subsp. japonica OX=39947 GN=TTA PE=1 SV=1 && PF07227:PHD - plant homeodomain finger protein|PF16312:Coiled-coil region of Oberon	-
Os10g0140200	105.053445009844	114.209787699734	127.158456913312	95.8525310028333	102.724477388254	122.794779900529	94.520214444175	88.7253010514975	107.607507863535	81.8095136316663	103.504376606966	101.753528687303	Os10g0140200	- && sp|C0HJB3|MANA_CANEN Alpha-mannosidase OS=Canavalia ensiformis OX=3823 PE=1 SV=1 && PF17677:Glycosyl hydrolases family 38 C-terminal beta sandwich domain|PF09261:Alpha mannosidase middle domain|PF07748:Glycosyl hydrolases family 38 C-terminal domain|PF01074:Glycosyl hydrolases family 38 N-terminal domain	-
Os02g0827300	159.196948415025	214.855454442525	166.290580061418	186.611950278427	221.841014910803	227.95206698482	144.879261346173	141.858217651666	125.78317128898	157.690869370368	165.425938855575	165.385583122747	Os02g0827300	- && sp|Q13435|SF3B2_HUMAN Splicing factor 3B subunit 2 OS=Homo sapiens OX=9606 GN=SF3B2 PE=1 SV=2 && PF04037:Domain of unknown function (DUF382)|PF04046:PSP	Dof
Os03g0815900	231.600235405853	350.592682569903	225.710927703568	250.644199505667	295.119959703107	288.586694793848	209.282467991767	223.744323080268	219.805768275314	227.065385018147	221.873869213015	213.277441966969	Os03g0815900	- && sp|Q9ZVH8|RDO2_ARATH Transcription elongation factor TFIIS OS=Arabidopsis thaliana OX=3702 GN=TFIIS PE=1 SV=1 && PF01096:Transcription factor S-II (TFIIS)|PF07500:Transcription factor S-II (TFIIS), central domain|PF08711:TFIIS helical bundle-like domain	-
Os10g0170200	499.822258717792	444.912379837636	426.192201128967	576.25241398742	500.979123401126	438.609255880129	544.431563388786	463.17333486006	436.934682896535	493.585505136695	493.047333573473	549.098388266617	Os10g0170200	- && sp|P49200|RS201_ARATH 40S ribosomal protein S20-1 OS=Arabidopsis thaliana OX=3702 GN=RPS20A PE=2 SV=2 && PF00338:Ribosomal protein S10p/S20e	NAC
Os07g0173200	200.966223669827	180.961847443976	163.261238123688	165.951187099086	169.08685866529	193.601846726933	175.726133993467	143.32480469281	157.429344611135	139.662760194772	171.135849545011	155.331029663782	Os07g0173200	- && sp|Q9LUV4|FRL4A_ARATH FRIGIDA-like protein 4a OS=Arabidopsis thaliana OX=3702 GN=FRL4A PE=2 SV=1 && PF07899:Frigida-like protein	GRF
Os01g0952800	137.719560762926	156.585038649901	151.52327972158	98.2814931282865	120.707764301231	177.67202846364	211.382991373262	238.03233378572	130.537266735154	57.9240385999992	135.796804961871	149.687882162094	OsIRO2	- && sp|Q0JFZ0|IRO2_ORYSJ Protein IRON-RELATED TRANSCRIPTION FACTOR 2 OS=Oryza sativa subsp. japonica OX=39947 GN=IRO2 PE=1 SV=1 && PF00010:Helix-loop-helix DNA-binding domain	bHLH
Os10g0191300	215.965846881231	374.758957945421	180.301432198955	701.333447427861	1180.61805124156	950.385627531568	135.150488302621	320.512575777752	255.987694422749	373.183478265755	403.366444658452	847.025873127684	OsPR1#101	- && sp|P35792|PR12_HORVU Pathogenesis-related protein PRB1-2 OS=Hordeum vulgare OX=4513 PE=2 SV=1 && PF00188:Cysteine-rich secretory protein family	M-type_MADS
Os05g0149600	116.093695764441	146.442744855781	110.200880421205	116.068678191583	136.879848625269	145.149323798067	106.261552482229	99.2561967742091	115.212370584052	111.875399114359	128.92824420075	115.796855543278	OsCUL1-2	- && sp|Q5ZC88|CUL1_ORYSJ Cullin-1 OS=Oryza sativa subsp. japonica OX=39947 GN=CUL1 PE=1 SV=1 && PF00888:Cullin family|PF10557:Cullin protein neddylation domain	TCP
Os05g0414501	370.14721019745	382.061970026259	380.196102935932	264.582450757633	299.671669359574	327.643872203663	262.542766845622	271.079452093049	280.183143446722	275.182841264037	259.029143169334	237.139854103025	Os05g0414501	- && - && PF05699:hAT family C-terminal dimerisation region	MYB
Os01g0328400	416.838043134496	323.006087985606	356.329590081156	473.334344953436	344.192675839393	276.410152561051	516.21799825437	446.34844301771	427.069766204335	539.893200276284	504.030885228888	509.287622338959	RPS27a	- && sp|Q9ARZ9|R27AA_ORYSJ Ubiquitin-40S ribosomal protein S27a-1 OS=Oryza sativa subsp. japonica OX=39947 GN=RPS27AA PE=2 SV=1 && PF00240:Ubiquitin family|PF01599:Ribosomal protein S27a	YABBY
Os11g0414000	208.048419923287	236.049855627192	225.358288660612	200.534582573062	204.79830280358	218.092323168537	211.315380636561	212.496313860557	209.544920366642	217.321484200492	206.861576645912	218.092740340868	Os11g0414000	- && sp|Q9VNE2|PKRA_DROME Protein krasavietz OS=Drosophila melanogaster OX=7227 GN=kra PE=1 SV=1 && PF02020:eIF4-gamma/eIF5/eIF2-epsilon	-
Os02g0324300	247.652763434897	385.505408152474	257.915041471094	254.209046116639	317.765562082873	363.470976292282	214.073466343183	214.311072975094	210.349812038837	223.556641045086	225.349674372047	235.994100620052	Os02g0324300	- && sp|P13994|CC130_HUMAN Coiled-coil domain-containing protein 130 OS=Homo sapiens OX=9606 GN=CCDC130 PE=1 SV=2 && PF04502:Family of unknown function (DUF572)	NAC
Os07g0694700	269.054407479797	306.851830147391	262.151927424914	345.645016528042	350.09154738806	353.555716722522	305.866355385985	314.292900119147	325.241636148619	303.817840399253	234.684078965971	339.051278415527	APX2	- && sp|Q9FE01|APX2_ORYSJ L-ascorbate peroxidase 2, cytosolic OS=Oryza sativa subsp. japonica OX=39947 GN=APX2 PE=1 SV=1 && PF00141:Peroxidase	MYB_related
Os09g0130800	99.6490038172366	148.715193927363	96.5382714452503	95.3572974223337	110.580451702644	127.651884699099	76.8632608034333	77.1060767774248	81.2606130941485	60.8545467345894	88.0198832459278	79.5580664673159	Os09g0130800	- && sp|P40694|SMBP2_MOUSE DNA-binding protein SMUBP-2 OS=Mus musculus OX=10090 GN=Ighmbp2 PE=1 SV=1 && PF13087:AAA domain|PF13086:AAA domain	C3H
Os02g0287000	259.857271373802	219.454960350558	265.547256993579	303.839241352688	248.271586474259	196.651085944759	314.006768100682	341.593512370877	313.336817054517	357.400076952095	306.297416346466	344.674281390297	RPS3A	- && sp|P49397|RS3A_ORYSJ 40S ribosomal protein S3a OS=Oryza sativa subsp. japonica OX=39947 GN=RPS3A PE=2 SV=2 && PF01015:Ribosomal S3Ae family	-
Os11g0455800	212.679744728552	169.886247648916	203.977485771403	193.272275271162	173.460690604156	87.2624710087554	158.417363081664	228.967602119334	237.654780743501	200.218569327617	134.372177684416	155.31798643981	OsSHM2	- && sp|O23254|GLYC4_ARATH Serine hydroxymethyltransferase 4 OS=Arabidopsis thaliana OX=3702 GN=SHM4 PE=1 SV=1 && PF00464:Serine hydroxymethyltransferase	HSF
Os01g0254100	80.4325725734777	101.386727561954	82.6133500270324	70.3624164816382	82.0268275971544	93.1690655363225	80.4393233854545	92.6704031884991	95.8328391773407	71.0373197732782	74.3361568989047	75.8353515152291	OsWD40-12	- && sp|Q5NBT9|TPR1_ORYSJ Protein TPR1 OS=Oryza sativa subsp. japonica OX=39947 GN=TPR1 PE=1 SV=1 && -	C3H
Os04g0402100	135.545101920657	112.993196795768	128.771751707949	178.239893856235	161.917776185253	108.494820385668	183.78138659175	200.418356846387	189.830870692405	200.79207549679	160.512537809404	199.475969028294	OsCNX	- && sp|Q39817|CALX_SOYBN Calnexin homolog OS=Glycine max OX=3847 PE=2 SV=1 && PF00262:Calreticulin family	ERF
Os03g0699200	134.004001478556	223.818674168855	122.450849271378	173.768877825621	193.659104628572	188.746668035094	152.018716473386	145.378595581746	134.594478513705	134.911463185613	156.887437668852	156.955942231717	Os03g0699200	- && sp|Q851S7|PESC_ORYSJ Pescadillo homolog OS=Oryza sativa subsp. japonica OX=39947 GN=PES PE=2 SV=1 && PF16589:BRCT domain, a BRCA1 C-terminus domain|PF06732:Pescadillo N-terminus	-
Os06g0708500	334.133682723861	245.402407921366	312.208664373434	341.536472557011	309.61390105846	264.725922817683	348.186754244029	361.437710798921	359.642432831493	377.870910783557	318.644281705136	343.707889109983	OsCYP20-1	- && sp|Q9SP02|CP20A_ARATH Peptidyl-prolyl cis-trans isomerase CYP20-1 OS=Arabidopsis thaliana OX=3702 GN=CYP20-1 PE=1 SV=1 && PF00160:Cyclophilin type peptidyl-prolyl cis-trans isomerase/CLD	FAR1
Os02g0588700	401.476994008747	459.549870094862	408.210734217654	239.009132270418	357.613293988964	454.881891479791	271.60352404133	268.65214201719	316.497833798659	381.664981657513	242.499291179136	271.649844627233	Os02g0588700	- && - && -	-
Os02g0631200	133.786522976021	177.602236896193	135.983445795858	92.9125350649464	129.50631040368	148.590462442919	114.81653747452	133.935074703613	126.975276157607	132.979246329416	100.142469144429	99.0104753594309	Os02g0631200	- && - && PF12579:Protein of unknown function (DUF3755)	MYB_related
Os05g0176700	467.112554518053	493.303814433703	550.183614178897	427.814033147388	483.420793685215	537.303222625302	350.87638368765	421.774527193808	307.609939244835	466.724402586009	415.293493384612	491.605200969017	Os05g0176700	- && - && -	-
Os10g0509100	164.244028764019	140.286698395097	166.057788912567	140.899783783681	144.859337158778	144.909835544173	143.615362798324	145.699538208925	169.934753906756	136.966056524443	190.146445689618	161.864579821976	Os10g0509100	- && - && -	-
Os01g0679700	541.100215607258	474.410021330389	563.906208291295	655.569421686349	574.574209899306	465.908380474863	688.49326333846	635.485146139842	494.767376140032	691.075742006994	608.157618590765	676.967464943349	Os01g0679700	- && sp|P0DKK1|RL371_ORYSJ 60S ribosomal protein L37a-1 OS=Oryza sativa subsp. japonica OX=39947 GN=Os01g0679700 PE=1 SV=1 && PF01780:Ribosomal L37ae protein family	B3
Os07g0180900	219.714329179807	155.424560270455	159.374152465506	274.496800250589	178.316198246401	149.31071388665	280.57370978008	211.612837807533	214.669091495909	268.874011645304	270.616552154175	287.584245448071	Os07g0180900	- && sp|Q9SF40|RL4A_ARATH 60S ribosomal protein L4-1 OS=Arabidopsis thaliana OX=3702 GN=RPL4A PE=1 SV=1 && PF00573:Ribosomal protein L4/L1 family|PF14374:60S ribosomal protein L4 C-terminal domain	MYB_related
Os02g0510200	146.168854659736	189.574271318574	116.936542730696	170.966748306788	196.972071726763	210.316949578689	134.631804047517	98.0284909735307	114.567271814816	106.599959924558	143.006067972987	150.968784853634	ALS	- && sp|Q6K2E8|ILVB1_ORYSJ Acetolactate synthase 1, chloroplastic OS=Oryza sativa subsp. japonica OX=39947 GN=ALS1 PE=2 SV=1 && PF02776:Thiamine pyrophosphate enzyme, N-terminal TPP binding domain|PF02775:Thiamine pyrophosphate enzyme, C-terminal TPP binding domain|PF00205:Thiamine pyrophosphate enzyme, central domain	-
Os06g0708600	396.194395207889	338.836467157907	393.136550734403	493.475437623133	575.436778036679	657.710660293584	354.836580027156	366.627164313816	316.895278523343	455.62601819656	407.640141547303	439.522964477771	Os06g0708600	- && sp|Q9M8S0|MBS1_ARATH Protein METHYLENE BLUE SENSITIVITY 1 OS=Arabidopsis thaliana OX=3702 GN=MBS1 PE=2 SV=1 && -	C2H2
Os05g0477300	327.874259125348	255.720537765822	268.319908938876	424.932167686202	333.195637814172	264.396575166761	421.553876621302	319.007968152005	316.065311921758	427.537480762373	377.134086482879	438.137045593582	Os05g0477300	- && sp|P49216|RS26_ORYSJ 40S ribosomal protein S26 OS=Oryza sativa subsp. japonica OX=39947 GN=RPS26 PE=2 SV=2 && PF01283:Ribosomal protein S26e	-
Os03g0738400	145.643995018639	130.694081278648	167.181514843399	135.540255685337	132.250505739309	87.8595915665865	122.661136077044	140.918474587979	160.112198506755	139.851873303686	116.233629153543	132.136003285033	OsSHM1	- && sp|P50433|GLYM_SOLTU Serine hydroxymethyltransferase, mitochondrial OS=Solanum tuberosum OX=4113 PE=2 SV=1 && PF00464:Serine hydroxymethyltransferase	MIKC_MADS
Os05g0589600	214.773971177445	200.302473643703	187.809172753027	214.831976146255	191.865895298975	193.899078314078	226.109774578881	176.17547279084	157.732530638311	187.537470962804	203.778583457241	196.226048297038	Os05g0589600	- && sp|O23523|RGGA_ARATH RGG repeats nuclear RNA binding protein A OS=Arabidopsis thaliana OX=3702 GN=RGGA PE=1 SV=1 && PF09598:Stm1|PF04774:Hyaluronan / mRNA binding family	ERF
Os12g0124200	481.772839405081	449.787698404856	395.658211004278	513.97016472411	505.551571175182	449.914448182019	490.954157298388	405.827442375213	380.330349157097	494.268912929347	471.21724830087	528.021501340035	Os12g0124200	- && sp|A2ZB00|RS16_ORYSI 40S ribosomal protein S16 OS=Oryza sativa subsp. indica OX=39946 GN=RPS16A PE=2 SV=1 && PF00380:Ribosomal protein S9/S16	-
Os04g0521100	339.59167238156	244.451034068687	378.266113314598	114.35	152.849839697134	344.021902657506	266.157666355306	265.229198817116	370.82632968919	229.02471883849	272.75055559136	189.880411026235	OsPIP2	- && sp|Q7XUA6|PIP23_ORYSJ Probable aquaporin PIP2-3 OS=Oryza sativa subsp. japonica OX=39947 GN=PIP2-3 PE=2 SV=1 && PF00230:Major intrinsic protein	C3H
Os01g0191100	491.560974701607	264.867958057828	464.625307448903	535.645678903446	301.987172211493	165.905681755651	688.263760123475	451.764488926467	429.769934128802	554.301637783943	632.78616414592	652.499754097445	Os01g0191100	- && sp|P46252|RLA2A_MAIZE 60S acidic ribosomal protein P2A OS=Zea mays OX=4577 GN=RPP2A PE=1 SV=3 && PF00428:60s Acidic ribosomal protein	-
Os08g0191100	92.260513928686	87.3595721973188	87.9610336713258	102.399865368308	106.647059125837	90.1558792067585	85.3855805620587	89.7228530576051	101.632675838211	96.884587234504	93.5944094626534	102.172443506275	OsACO1	- && sp|Q6YZX6|ACOC_ORYSJ Putative aconitate hydratase, cytoplasmic OS=Oryza sativa subsp. japonica OX=39947 GN=Os08g0191100 PE=3 SV=1 && PF00330:Aconitase family (aconitate hydratase)|PF00694:Aconitase C-terminal domain	bHLH
Os02g0684400	613.515529389294	520.091929971476	705.149256349313	281.103199725736	338.852164456082	370.841340309636	420.722623099369	303.033852747572	293.043918832486	475.57827218081	442.351462993963	460.735187055185	Os02g0684400	- && - && -	-
Os12g0428000	278.701000666483	226.304490352668	233.525985464417	224.532183795618	227.110247044447	284.996717284645	284.65902039277	181.344021626144	223.013481747501	158.952641939341	228.410001979177	257.66667115372	OsStr7	- && sp|Q9FKW8|STR18_ARATH Thiosulfate sulfurtransferase 18 OS=Arabidopsis thaliana OX=3702 GN=STR18 PE=1 SV=1 && PF00581:Rhodanese-like domain	-
Os01g0871200	71.6359882512171	103.837000957294	68.2798969931029	85.932471462951	112.047501244252	146.833861513889	62.4872545675352	71.4268495514659	71.4236146923121	64.2792366199544	78.0655862150968	82.9781333843145	OsbHLH033	- && sp|Q943I6|STOP1_ORYSJ Zinc finger protein STOP1 homolog OS=Oryza sativa subsp. japonica OX=39947 GN=Os01g0871200 PE=2 SV=1 && -	C2H2
Os02g0306401	189.082914049355	181.235004528565	180.738842134565	215.486154050774	218.600899616729	148.139992846465	344.01219255585	261.739594662601	156.181759630016	138.452532611436	256.664131705489	334.275666473126	OsNAAT1	- && sp|A0A0P0VI36|NAAT1_ORYSJ Nicotianamine aminotransferase 1 OS=Oryza sativa subsp. japonica OX=39947 GN=NAAT1 PE=1 SV=1 && PF00155:Aminotransferase class I and II	M-type_MADS
Os08g0557800	170.374967145479	331.710079642902	158.720870661646	140.156907775433	239.184535560003	268.056674197514	123.947377576363	91.350810947009	96.294929100577	117.409696399707	107.893441933961	138.403270010008	Os08g0557800	- && sp|Q39152|FACR1_ARATH Fatty acyl-CoA reductase 1 OS=Arabidopsis thaliana OX=3702 GN=FAR1 PE=1 SV=1 && PF03015:Male sterility protein|PF07993:Male sterility protein	-
Os04g0527000	440.956984155159	354.373332898721	422.905814611379	210.536385538158	262.718907946536	361.384187962727	317.827810217877	269.470744567847	216.701816602438	323.764258237616	259.778561457632	270.445795396311	Os04g0527000	- && sp|Q9FTA0|GEML4_ARATH GEM-like protein 4 OS=Arabidopsis thaliana OX=3702 GN=At5g08350 PE=2 SV=1 && PF02893:GRAM domain	MYB
Os03g0119500	49.8696005754471	50.9997069030557	51.9221884487715	52.1559858604132	49.5919862445114	47.1920759284246	54.3212059715254	52.1189464288681	57.0215114769453	45.2953444417494	62.8909598154321	54.6694045517554	CRR1	- && sp|Q9SFU6|CALS9_ARATH Callose synthase 9 OS=Arabidopsis thaliana OX=3702 GN=CALS9 PE=2 SV=2 && PF14288:1,3-beta-glucan synthase subunit FKS1, domain-1|PF02364:1,3-beta-glucan synthase component	M-type_MADS
Os08g0366100	382.717905627205	377.194341994577	359.069912233085	383.30743868266	423.545443350604	416.579586143246	365.570121956241	398.557072805231	399.946834673181	473.095634350098	361.285074618625	409.809009782335	Edf	- && sp|Q9SJI8|MBF1A_ARATH Multiprotein-bridging factor 1a OS=Arabidopsis thaliana OX=3702 GN=MBF1A PE=2 SV=1 && PF01381:Helix-turn-helix|PF08523:Multiprotein bridging factor 1	FAR1
Os06g0167000	71.8596445501044	85.1822933718291	62.4835787523933	67.8197003915099	71.4684	74.4699979834742	73.8778564356219	66.8199258411458	73.4888630711362	63.1215137455727	78.140380682243	68.0214953716951	Os06g0167000	- && sp|Q9SSD2|PRP8A_ARATH Pre-mRNA-processing-splicing factor 8A OS=Arabidopsis thaliana OX=3702 GN=PRP8A PE=1 SV=1 && PF01398:JAB1/Mov34/MPN/PAD-1 ubiquitin protease|PF08084:PROCT (NUC072) domain|PF12134:PRP8 domain IV core|PF10597:U5-snRNA binding site 2 of PrP8|PF10596:U6-snRNA interacting domain of PrP8	-
Os03g0276500	82.2003697575747	159.029612770031	68.2595941962033	233.816363252023	222.559269757528	300.142853996502	119.539415070633	135.672373634885	91.948745759037	104.813117290874	89.8344755521943	136.786483326412	OsHsp71.1	- && sp|P09189|HSP7C_PETHY Heat shock cognate 70 kDa protein OS=Petunia hybrida OX=4102 GN=HSP70 PE=2 SV=1 && PF00012:Hsp70 protein	GATA
Os02g0766600	303.839410651377	358.79551615407	330.956613475626	331.237787113754	412.078247550463	592.222129762245	312.998263470735	296.260337446449	244.881403737847	376.256012010285	266.351272974066	288.463035852235	Os02g0766600	- && - && PF07939:Protein of unknown function (DUF1685)	-
Os05g0443900	248.828297045629	217.500147822005	239.43397787776	117.358260423241	132.381865655834	173.093166149408	193.388859289358	166.347	228.785393156323	157.272605827275	142.45331597885	132.911560172171	OsbZIP41	- && sp|Q6F2N0|TGAL5_ORYSJ Transcription factor TGAL5 OS=Oryza sativa subsp. japonica OX=39947 GN=TGAL5 PE=1 SV=1 && PF00170:bZIP transcription factor|PF14144:Seed dormancy control	bZIP
Os08g0489300	142.113213264286	210.102245925407	155.991166714126	123.946340968226	148.410460820446	192.362456361277	101.233144097207	77.8132826226833	104.530378093351	108.189187395907	85.1069130536115	108.174446144956	TagI	- && sp|P05100|3MG1_ECOLI DNA-3-methyladenine glycosylase 1 OS=Escherichia coli (strain K12) OX=83333 GN=tag PE=1 SV=1 && -	-
Os04g0500700	196.552737796396	187.762313176134	175.058585951898	166.091929979545	189.776793556654	136.270250604541	139.361320988357	172.730839742507	157.285062466288	141.506242821772	155.483915834138	157.368395659828	OsHCT1	- && sp|Q0JBZ8|HCT1_ORYSJ Hydroxycinnamoyltransferase 1 OS=Oryza sativa subsp. japonica OX=39947 GN=HCT1 PE=2 SV=1 && PF02458:Transferase family	FAR1
Os11g0220800	293.027810198999	243.518552376382	260.307384671855	356.063023990974	283.90868888796	249.233561165482	378.366117033994	311.143210155456	278.884538213695	341.000795465349	339.45074451176	385.868460970148	Os11g0220800	- && sp|A2ZCQ7|RL101_ORYSI 60S ribosomal protein L10-1 OS=Oryza sativa subsp. indica OX=39946 GN=SC34 PE=2 SV=2 && PF00252:Ribosomal protein L16p/L10e	bZIP
Os06g0232000	88.6500103532485	90.6029140493848	80.0041856901654	115.915613231078	124.799276604503	132.219751705445	84.5864272899643	72.4348125704883	73.3950486783034	93.5497089655604	90.3520798056318	97.785624089286	Os06g0232000	- && - && -	-
Os01g0575000	102.688907839162	106.388277809001	105.375628493234	100.072146002331	96.043704543731	150.952141561634	100.862811194839	104.11575154848	101.050986085734	91.0884151398617	115.442366259062	109.084920816984	Os01g0575000	- && sp|Q0JLS6|RHD3_ORYSJ Protein ROOT HAIR DEFECTIVE 3 OS=Oryza sativa subsp. japonica OX=39947 GN=RHD3 PE=2 SV=1 && PF05879:Root hair defective 3 GTP-binding protein (RHD3)	bHLH
Os01g0623200	147.556276946511	160.648387886961	119.240010503445	136.662744341219	147.513547422776	215.216883560014	193.589255444177	119.097549792578	102.915978165529	117.701411141551	108.495754033057	78.450903502224	SLAC	- && sp|Q9FLV9|SLAH3_ARATH S-type anion channel SLAH3 OS=Arabidopsis thaliana OX=3702 GN=SLAH3 PE=1 SV=1 && PF03595:Voltage-dependent anion channel	NAC
Os03g0843500	123.951264325099	185.216421053827	137.699573426109	118.365035981311	130.982911993472	166.861975710225	119.088544366951	121.255409796889	127.169881958853	96.5549762883611	116.263283891065	112.661206186331	Os03g0843500	- && sp|Q9USM4|LUC7_SCHPO U1 snRNP-associated protein usp106 OS=Schizosaccharomyces pombe (strain 972 / ATCC 24843) OX=284812 GN=usp106 PE=1 SV=1 && PF03194:LUC7 N_terminus	-
Os01g0866800	205.553820154782	212.604623374899	197.839080927975	101.902650918801	127.147151483372	189.894378248614	193.728657587483	190.416975182328	162.926935261742	118.21981783478	133.035049106726	125.132924918188	OsTLP5	- && sp|Q8LJA9|TLP3_ORYSJ Tubby-like F-box protein 3 OS=Oryza sativa subsp. japonica OX=39947 GN=TULP3 PE=2 SV=1 && -	Trihelix
Os04g0588700	100.177952424489	79.7599950884737	94.8222577753018	47.5727645472134	58.5101690615713	82.8422772263666	65.308395322768	75.4832186265743	105.073332203459	70.5673725170458	82.8886843554938	51.5932175776814	OsABCC7	- && sp|Q9M1C7|AB9C_ARATH ABC transporter C family member 9 OS=Arabidopsis thaliana OX=3702 GN=ABCC9 PE=2 SV=2 && PF00005:ABC transporter|PF00664:ABC transporter transmembrane region	bZIP
Os08g0412200	278.999078919139	398.341281037691	305.966187824319	296.777976718372	360.178145322789	401.035080221012	309.073320941647	330.149474531402	279.710212681828	339.263035116079	302.41820530104	317.981756543975	Os08g0412200	- && sp|Q8JIY8|MK67I_DANRE MKI67 FHA domain-interacting nucleolar phosphoprotein OS=Danio rerio OX=7955 GN=nifk PE=2 SV=2 && PF00076:RNA recognition motif. (a.k.a. RRM, RBD, or RNP domain)	GeBP
Os01g0263300	402.513862309321	147.353422294215	364.542077565693	244.267937015803	168.652186765582	25.9027970553534	265.492971522169	276.040342800701	299.728518654368	315.593113194111	266.080039723475	180.063145822051	atp6	- && sp|Q9FJZ9|PER72_ARATH Peroxidase 72 OS=Arabidopsis thaliana OX=3702 GN=PER72 PE=1 SV=1 && PF00141:Peroxidase	NAC
Os06g0486800	177.782389410941	144.712497917992	178.248249578999	217.540045049912	220.509645703481	114.307782399853	323.504474826743	198.489163561361	111.743968882078	148.635125423146	210.887939811558	255.647151722477	OsFDH	- && sp|Q9SXP2|FDH1_ORYSJ Formate dehydrogenase 1, mitochondrial OS=Oryza sativa subsp. japonica OX=39947 GN=Os06g0486800 PE=1 SV=2 && PF02826:D-isomer specific 2-hydroxyacid dehydrogenase, NAD binding domain|PF00389:D-isomer specific 2-hydroxyacid dehydrogenase, catalytic domain	bHLH
Os03g0182600	234.801975415139	241.31475396399	189.643985298803	256.245929642351	241.586180969656	242.503161142568	259.65714519088	230.55216659005	219.148811360655	244.159291257096	270.183184433241	260.597544690821	Os03g0182600	- && sp|O22518|RSSA_SOYBN 40S ribosomal protein SA OS=Glycine max OX=3847 PE=2 SV=1 && PF00318:Ribosomal protein S2	-
Os01g0570500	93.1399318687716	102.785764069573	90.2878059915247	88.433564084216	101.749060557629	96.4013208615655	88.8728682959598	82.5032216559699	85.2130892238652	90.4070154591615	102.500994244413	87.9310095247656	Os01g0570500	- && sp|P42158|CKL1_ARATH Casein kinase 1-like protein 1 OS=Arabidopsis thaliana OX=3702 GN=CKL1 PE=2 SV=2 && PF00069:Protein kinase domain	C2H2
Os03g0577000	256.288420456884	192.51090477749	223.179317597387	355.403776831776	238.491268450504	208.609405620942	363.180231320199	294.586467237929	276.264744160423	360.269594209532	327.029961511428	378.962572109506	Os03g0577000	- && sp|Q9M339|RS32_ARATH 40S ribosomal protein S3-2 OS=Arabidopsis thaliana OX=3702 GN=RPS3B PE=1 SV=1 && PF07650:KH domain|PF00189:Ribosomal protein S3, C-terminal domain	MYB_related
Os07g0490600	262.803326588794	310.733495078668	287.216302102954	292.363611001213	333.075022317733	395.064326532449	254.319268962777	219.674816088465	193.937458655292	253.16360106155	256.036925041692	260.507691890472	Os07g0490600	- && sp|Q8GZ43|YZR3_ARATH RanBP2-type zinc finger protein At1g67325 OS=Arabidopsis thaliana OX=3702 GN=At1g67325 PE=1 SV=1 && PF00641:Zn-finger in Ran binding protein and others	CAMTA
Os03g0327600	213.580954283769	157.89466715242	184.705889353525	196.753307413767	153.423721311227	164.295276136249	222.001164243025	165.287800171388	151.541327507188	136.240504446335	236.898372340615	175.563951140918	Os03g0327600	- && sp|Q10M12|40C1_ORYSJ Ricin B-like lectin R40C1 OS=Oryza sativa subsp. japonica OX=39947 GN=R40C1 PE=1 SV=1 && -	NAC
Os03g0376100	232.535559627946	249.845277798019	251.06182618956	188.457698021367	203.984745781221	176.257539241827	260.362096570264	246.688034103267	225.460561784957	308.424983857996	290.500681843682	207.796810267944	Os03g0376100	- && sp|P55217|CGS1_ARATH Cystathionine gamma-synthase 1, chloroplastic OS=Arabidopsis thaliana OX=3702 GN=CGS1 PE=1 SV=3 && PF01053:Cys/Met metabolism PLP-dependent enzyme	-
Os02g0636700	299.216997157352	304.118598491042	296.20846304303	247.840011756487	266.769196167998	391.278640469758	291.807954979077	257.40586962185	261.478819156682	300.104869311744	201.885364082831	193.899179730202	Os02g0636700	- && sp|Q9FMW4|GEML8_ARATH Putative GEM-like protein 8 OS=Arabidopsis thaliana OX=3702 GN=At5g23370 PE=3 SV=1 && -	MYB
Os02g0785800	391.255817559469	410.409815233413	384.141460422433	499.301785689507	483.668796263485	464.920642670316	443.20242072829	428.981929768219	401.097568857143	498.235939579463	437.70858031768	428.330355746223	Os02g0785800	- && sp|Q9LMK0|R35A1_ARATH 60S ribosomal protein L35a-1 OS=Arabidopsis thaliana OX=3702 GN=RPL35AA PE=3 SV=1 && PF01247:Ribosomal protein L35Ae	-
Os02g0517531	78.634702574059	92.4748644689527	82.9927426272035	74.8207428429976	76.8119532974701	72.1142770506603	84.4370970603167	87.7568974023054	86.1477544693771	64.7027359197715	81.3074229694239	70.3562012718764	Os02g0517531	- && sp|Q64M78|OML4_ORYSJ Protein MEI2-like 4 OS=Oryza sativa subsp. japonica OX=39947 GN=ML4 PE=2 SV=1 && -	ERF
Os03g0297100	320.38075316014	227.527353694695	318.411046955714	318.096173303652	274.048071430058	210.168212160009	377.90483371778	348.481177094639	305.592475939261	380.932105972301	368.956443732425	420.775240540046	RPS7a	- && sp|Q8LJU5|RS7_ORYSJ 40S ribosomal protein S7 OS=Oryza sativa subsp. japonica OX=39947 GN=RPS7 PE=2 SV=2 && PF01251:Ribosomal protein S7e	MYB
Os10g0442600	124.965303105991	108.368841336326	102.656777445947	118.34829863766	117.941799865066	108.749839841849	102.656525456528	89.6740942484486	93.7528886132642	121.589846066314	107.483785738974	109.54089157866	OsCDC48E	- && sp|P54774|CDC48_SOYBN Cell division cycle protein 48 homolog OS=Glycine max OX=3847 GN=CDC48 PE=2 SV=1 && PF02359:Cell division protein 48 (CDC48), N-terminal domain|PF02933:Cell division protein 48 (CDC48), domain 2|PF17862:AAA+ lid domain|PF00004:ATPase family associated with various cellular activities (AAA)	FAR1
Os01g0871500	185.131	172.619093156729	141.640705092129	187.456170180817	192.989707156184	224.019938246143	235.13216163679	165.759370413057	110.280667149801	99.3860883207361	184.053137968285	207.091	Os01g0871500	- && sp|Q0WP01|PTR9_ARATH Protein NRT1/ PTR FAMILY 5.10 OS=Arabidopsis thaliana OX=3702 GN=NPF5.10 PE=2 SV=1 && PF00854:POT family	MYB_related
Os02g0180800	184.057204626625	304.035503704919	213.481075528161	165.431696503617	250.709214390408	318.086512448489	122.751976123104	164.412416432129	184.345595620775	162.001404740371	140.671764439531	167.458820490376	Os02g0180800	- && - && -	-
Os07g0188800	158.813472456387	151.581402951436	160.23060522947	190.298913535454	190.727090127448	190.241710062952	137.023887608211	120.679092279808	162.876688273326	124.235266987405	148.47072277725	195.128194684821	OsALDH6B2	- && sp|Q0WM29|MMSA_ARATH Methylmalonate-semialdehyde dehydrogenase [acylating], mitochondrial OS=Arabidopsis thaliana OX=3702 GN=ALDH6B2 PE=1 SV=2 && PF00171:Aldehyde dehydrogenase family	FAR1
Os03g0599800	212.936013545704	126.894191827065	186.534426561157	265.43689045543	162.37985218063	128.440929807099	225.763460787604	228.959416578292	248.985346574193	237.533548343178	172.470091748546	254.140710506784	OsUAM1	- && sp|Q8H8T0|RGP1_ORYSJ UDP-arabinopyranose mutase 1 OS=Oryza sativa subsp. japonica OX=39947 GN=UAM1 PE=1 SV=1 && PF03214:Reversibly glycosylated polypeptide	-
Os10g0503500	142.805829109585	133.280376817587	136.871551143055	129.371971634255	127.177400765671	136.704517782761	125.465079352364	113.955814005911	130.879529080862	121.905549495004	118.668202938614	108.798959234143	Os10g0503500	- && sp|P37225|MAON_SOLTU NAD-dependent malic enzyme 59 kDa isoform, mitochondrial OS=Solanum tuberosum OX=4113 PE=1 SV=1 && PF03949:Malic enzyme, NAD binding domain|PF00390:Malic enzyme, N-terminal domain	MYB_related
Os04g0683700	160.749427195068	187.470842178543	137.740262481788	217.06932209354	224.58874897184	297.641294386943	130.871891212654	124.541426986651	153.225886905788	151.33531228971	150.607259427831	140.324168543695	OsAAE3	- && sp|Q9SMT7|4CLLA_ARATH Oxalate--CoA ligase OS=Arabidopsis thaliana OX=3702 GN=AAE3 PE=1 SV=1 && PF13193:AMP-binding enzyme C-terminal domain|PF00501:AMP-binding enzyme	NAC
Os05g0514300	200.442512847196	208.073681648777	197.335558855527	169.116767290065	198.570968090925	181.569656499479	168.215632435848	174.866956144624	192.104651928852	170.15848619948	180.007952053367	163.598695656883	OsTLP10	- && sp|Q68Y48|TLP9_ORYSJ Tubby-like F-box protein 9 OS=Oryza sativa subsp. japonica OX=39947 GN=TULP9 PE=2 SV=1 && PF01167:Tub family|PF00646:F-box domain	Trihelix
Os08g0408500	189.121180267032	278.202811181182	179.129457493695	190.145585353457	282.791673186345	275.122383677154	136.082213800245	159.850624065207	113.995430380153	148.310586447348	173.793683012282	155.659841858659	OsERF#048	- && sp|Q9LM15|RA213_ARATH Ethylene-responsive transcription factor RAP2-13 OS=Arabidopsis thaliana OX=3702 GN=RAP2-13 PE=1 SV=1 && PF00847:AP2 domain	ERF
Os01g0299500	358.454075849744	413.02552215747	423.786288184333	96.8883566780536	101.155511231538	113.938472692282	257.491080033876	265.182761041266	280.882787735599	89.3743775021468	79.5811310862534	87.6084456331873	Os01g0299500	- && - && -	-
Os03g0387900	109.777084974501	155.572150476823	115.215590500094	71.2562273571236	121.375008513285	187.370888756408	75.6573342828325	97.4196135190205	160.561594968276	106.863439254087	125.422223472258	123.090718436198	Os03g0387900	- && sp|A8MQN2|LNK1_ARATH Protein LNK1 OS=Arabidopsis thaliana OX=3702 GN=LNK1 PE=1 SV=1 && -	-
Os04g0650000	177.130390386479	181.017926622003	158.290969495291	160.297947574033	222.630292847854	213.198865423714	154.501327445632	158.661993998238	163.714260919855	168.772843465355	153.835941216577	188.703057708971	ocp*	- && sp|P25776|ORYA_ORYSJ Oryzain alpha chain OS=Oryza sativa subsp. japonica OX=39947 GN=Os04g0650000 PE=1 SV=2 && PF08246:Cathepsin propeptide inhibitor domain (I29)	BBR-BPC
Os08g0498100	320.969587489531	247.902373265773	279.022465617061	328.222766912909	293.689964111357	214.201907143264	260.47894788403	292.127621674702	328.089415141749	319.864858326635	196.412644365518	288.919364522712	OsOMT26	- && sp|Q9XGP7|OMT15_ORYSJ Tricin synthase 1 OS=Oryza sativa subsp. japonica OX=39947 GN=ROMT-15 PE=1 SV=1 && PF01596:O-methyltransferase	ERF
Os03g0350300	119.970436159357	162.851344052467	114.204712090446	156.760443809384	158.584909059304	161.60102476706	145.514380228388	158.30134316568	120.300482322652	140.91383608135	145.17270084991	142.93174430965	BIP102	- && sp|Q9MAB3|NOP5B_ARATH Probable nucleolar protein 5-2 OS=Arabidopsis thaliana OX=3702 GN=NOP5-2 PE=1 SV=1 && PF08156:NOP5NT (NUC127) domain|PF01798:snoRNA binding domain, fibrillarin	M-type_MADS
Os04g0565900	245.862495229185	210.200330884026	281.095776884247	127.455259399983	164.699339771379	220.339663050834	244.499922605554	217.196159876986	239.858736577848	206.561011888653	142.50822481935	106.47134318877	OsbHLH075	- && sp|Q9FYJ6|BH111_ARATH Transcription factor bHLH111 OS=Arabidopsis thaliana OX=3702 GN=BHLH111 PE=2 SV=1 && -	bHLH
novel.161	47.2407416971601	55.3863651330113	50.6431846035476	38.1607254530911	45.1309554111961	59.9654882244698	43.7127324349863	53.5437977702312	50.3082720811193	40.9155854354784	52.4643933949165	43.4946344325216	-	- && sp|Q39160|MYO5_ARATH Myosin-5 OS=Arabidopsis thaliana OX=3702 GN=XI-1 PE=1 SV=1 && PF00063:Myosin head (motor domain)	WRKY
Os10g0454200	231.057474840054	156.630928329895	474.771671587474	383.484094140568	178.672250300932	8.13898838546506	380.239499304953	614.739265323212	846.622010412442	559.106914174322	185.639817599087	490.609432467506	Os10g0454200	- && - && -	-
Os03g0125300	150.003827044746	237.621317588491	151.490434493207	196.776038349785	236.769103983912	228.309537641322	190.832072291779	202.58357284926	148.738922840219	182.810977369916	174.771374267306	190.904315762692	Os03g0125300	- && sp|Q940M0|GPDP1_ARATH G-patch domain-containing protein 1 OS=Arabidopsis thaliana OX=3702 GN=GDP1 PE=2 SV=1 && PF01585:G-patch domain	-
Os03g0351500	398.607409990954	314.683500015034	429.74595250402	395.243807594335	383.513227047451	258.784040079477	390.368496235103	375.540386211284	442.454818427467	503.47818131865	360.472979226963	390.066506291183	SODCC1	- && sp|A2XGP6|SODC1_ORYSI Superoxide dismutase [Cu-Zn] 1 OS=Oryza sativa subsp. indica OX=39946 GN=SODCC1 PE=2 SV=2 && PF00080:Copper/zinc superoxide dismutase (SODC)	C2H2
Os10g0488800	102.377708025536	105.252207376048	98.9087597202032	88.2910734905476	91.5725844733778	106.583997107134	95.557095368962	91.7616972611135	94.8058100431947	78.3841476999486	94.8423808807841	90.0490652708666	OSMYOVIIIB	- && sp|Q9LHE9|MYO1_ARATH Myosin-1 OS=Arabidopsis thaliana OX=3702 GN=VIII-1 PE=1 SV=1 && PF00063:Myosin head (motor domain)	C3H
Os03g0390600	448.027259447234	360.896834398197	396.85372978106	304.794742349337	394.098903476952	389.905059415179	354.94693399566	368.624437374109	312.385521392732	372.844331646378	316.923349808278	337.790151318647	Os03g0390600	- && sp|P59169|H33_ARATH Histone H3.3 OS=Arabidopsis thaliana OX=3702 GN=HTR4 PE=1 SV=2 && PF00125:Core histone H2A/H2B/H3/H4	B3
Os01g0940800	233.443490161185	305.974554326677	196.859272894662	151.176766681776	460.72422950192	317.078557821453	207.746836918191	302.459625907142	124.689847773083	165.983047200751	194.063340404085	283.595581257573	Gns6	- && sp|P15737|E13B_HORVU Glucan endo-1,3-beta-glucosidase GII OS=Hordeum vulgare OX=4513 PE=1 SV=1 && PF00332:Glycosyl hydrolases family 17	FAR1
Os05g0344200	430.010103617347	280.172155408305	444.927032132071	255.977187637542	247.095691827965	322.702992860686	380.155947520022	279.990411891718	318.300299028711	402.868845824885	371.26561541659	402.603457008327	Os05g0344200	- && - && -	-
Os06g0698748	213.606179223613	175.843419034816	185.091296753742	156.318440256181	176.831812860109	211.454562910394	158.505942529284	124.300608039723	165.073	177.960067225187	167.185148379445	184.996385121301	Os06g0698748	- && - && -	FAR1
Os02g0745100	193.874625827806	196.339426566738	195.674223374261	233.904165678017	334.18993187477	239.922430520641	315.154057730382	197.066174906512	186.119905115405	153.719515867845	122.053639493811	204.505170696217	LSI1	- && sp|Q6Z2T3|NIP21_ORYSJ Aquaporin NIP2-1 OS=Oryza sativa subsp. japonica OX=39947 GN=NIP2-1 PE=1 SV=1 && PF00230:Major intrinsic protein	BES1
Os02g0601800	75.5427471131083	92.8022279187195	78.1266765476589	83.0418928485637	94.4236581988077	118.795763191957	78.1672121500174	82.2610595989947	86.8551974705397	76.8575967228111	89.1391935115201	88.2593761583785	Os02g0601800	- && sp|Q9LK27|GTE8_ARATH Transcription factor GTE8 OS=Arabidopsis thaliana OX=3702 GN=GTE8 PE=2 SV=2 && PF17035:Bromodomain extra-terminal - transcription regulation|PF00439:Bromodomain	HB-other
Os03g0703200	129.533477563207	117.213779381823	139.839289410587	104.548133068708	108.807338166681	107.54845457658	92.0731544674251	97.7973566401493	115.259046301212	99.8672261642106	93.6386501525451	106.234760019427	TMS10L	- && sp|Q6K4T4|SERK4_ORYSJ LRR receptor kinase SERK2 OS=Oryza sativa subsp. japonica OX=39947 GN=SERK4 PE=3 SV=1 && PF00069:Protein kinase domain	CO-like
Os12g0507200	344.262077632033	389.042318132433	304.855715829257	333.670816972014	348.886698690765	344.163026305137	333.493401419451	269.223524710549	242.688157962338	263.781057402847	275.823421042161	310.04709542058	eIF-4d	- && sp|P24922|IF5A2_NICPL Eukaryotic translation initiation factor 5A-2 OS=Nicotiana plumbaginifolia OX=4092 GN=EIF-5A2 PE=2 SV=1 && PF01287:Eukaryotic elongation factor 5A hypusine, DNA-binding OB fold	bHLH
Os01g0815400	309.084661376107	328.494287475835	317.992310269663	220.20264130246	282.037804367735	465.443262558745	357.80564297277	397.672350962347	498.176654528655	465.290350238539	352.165652033699	310.174714245177	Os01g0815400	- && - && -	-
Os06g0646500	303.434532755127	277.789197322717	303.240078822668	294.474737997632	285.576271212354	254.744634927924	298.319501793737	257.32048245268	263.694883274413	303.58072408804	277.602905939166	301.132113420706	Os06g0646500	- && sp|P22778|ATPO_IPOBA ATP synthase subunit O, mitochondrial OS=Ipomoea batatas OX=4120 PE=1 SV=1 && PF00213:ATP synthase delta (OSCP) subunit	MYB
Os05g0192700	610.230537839655	512.259665223433	678.824993204861	547.691770867588	642.333352948698	708.920363239782	443.119305926964	432.827778149149	455.995707797262	705.371144030163	385.971890513905	502.654875386493	Os05g0192700	- && - && -	-
Os02g0717800	109.646959589145	92.9159070547315	111.873845752783	135.318215156596	102.536274881816	85.6225832689224	151.517702723033	149.099431929741	126.40798761445	166.908687808955	147.194508961429	165.406287697928	Os02g0717800	- && sp|P46290|RL31_NICGU 60S ribosomal protein L31 OS=Nicotiana glutinosa OX=35889 GN=RPL31 PE=2 SV=1 && -	-
Os10g0390701	921.267921616174	829.548431781781	1097.36722194257	717.934343420091	869.435121625567	1052.64404468173	850.240110124998	1057.34365529468	878.189129296972	1174.5330530019	751.96036920671	724.587188518882	Os10g0390701	- && - && -	-
Os05g0414600	121.330409667119	135.71022537411	112.899826484799	112.046309094749	114.074114031923	128.081467933088	113.649327986282	103.00098347865	120.473160644706	74.7572005830558	114.446060316452	106.960989038288	Os05g0414600	- && - && PF04937:Protein of unknown function (DUF 659)	TALE
Os02g0650300	86.8179017972722	111.307371613676	86.6486783462692	76.8269258663608	104.745259620076	134.58196508552	183.167045463382	146.642250456983	113.753285232629	58.7967879836741	84.4015733346586	219.09	YSL15	- && sp|Q6H3Z3|YSL15_ORYSJ Iron-phytosiderophore transporter YSL15 OS=Oryza sativa subsp. japonica OX=39947 GN=YSL15 PE=2 SV=1 && PF03169:OPT oligopeptide transporter protein	TCP
Os03g0743400	290.490469044454	208.368069581623	307.56431789352	295.739800998491	243.110900563043	211.975596047554	314.377836445016	329.303884551171	316.913304072903	365.869390387444	321.103044991451	294.20197405403	Os03g0743400	- && sp|Q84MP7|H2AV3_ORYSJ Probable histone H2A variant 3 OS=Oryza sativa subsp. japonica OX=39947 GN=Os03g0743400 PE=2 SV=1 && PF16211:C-terminus of histone H2A|PF00125:Core histone H2A/H2B/H3/H4	TCP
Os04g0637000	120.631149501825	135.791565128807	107.926168976122	82.2341615422367	119.167473636654	158.230095070519	89.1088443837791	110.306341369848	113.493947852976	95.8996089669284	96.9950094730854	105.698747777943	OsTGAP1	- && sp|A0A0P0WFC8|TGAL6_ORYSJ Transcription factor TGAL6 OS=Oryza sativa subsp. japonica OX=39947 GN=TGAL6 PE=2 SV=1 && PF00170:bZIP transcription factor	bZIP
Os07g0657200	68.8000991707532	72.3508424920923	63.9124105651959	72.2153512891257	71.7947233997866	71.5335360081726	78.304087606338	77.2728310430029	80.0432542533603	70.6135829771131	82.6975412800461	80.8366882448658	OsWD40-148	- && sp|Q8L611|SC31B_ARATH Protein transport protein SEC31 homolog B OS=Arabidopsis thaliana OX=3702 GN=SEC31B PE=1 SV=1 && PF12931:Sec23-binding domain of Sec16	MYB
Os11g0152700	188.480465298325	171.374293566957	171.896966421328	107.766474803352	109.593622239915	181.785173224521	166.530627879355	156.035383321502	170.734910536185	94.4627495546907	112.678811636541	103.570913321611	OsbZIP79	- && sp|Q53Q70|TGAL4_ORYSJ Transcription factor TGAL4 OS=Oryza sativa subsp. japonica OX=39947 GN=TGAL4 PE=1 SV=1 && PF14144:Seed dormancy control|PF00170:bZIP transcription factor	bZIP
Os01g0866133	213.428441770096	341.632740243931	209.446138089087	285.598105294535	351.823485059993	440.377522127605	197.244893162142	193.797948055177	176.594252833522	226.308084097853	236.67163366065	230.39126981122	Os01g0866133	- && sp|P0C542|ACT7_ORYSI Actin-7 OS=Oryza sativa subsp. indica OX=39946 GN=ACT7 PE=3 SV=1 && PF00022:Actin	Trihelix
Os12g0162100	174.660703852689	206.516111735628	182.994829620458	145.402442499345	195.037014688606	217.657674584834	197.640125154246	180.993122349175	170.822206987488	166.134609470664	155.259623652988	168.360568103508	OsWNK9	- && sp|Q2QXC6|WNK9_ORYSJ Probable serine/threonine-protein kinase WNK9 OS=Oryza sativa subsp. japonica OX=39947 GN=WNK9 PE=2 SV=1 && PF00069:Protein kinase domain	MIKC_MADS
Os03g0246500	92.0173537566705	72.0386026291287	81.4746215953631	78.0401662366145	70.2712637549735	27.3372253331177	74.4507797700406	71.609507542273	66.878592990644	67.731406056443	90.8019122665116	68.4972754848356	Os03g0246500	- && sp|Q0WSY2|FPP4_ARATH Filament-like plant protein 4 OS=Arabidopsis thaliana OX=3702 GN=FPP4 PE=1 SV=1 && PF05911:Filament-like plant protein, long coiled-coil	SBP
Os03g0128700	110.746752993997	120.331696399209	112.911439259576	77.1368227708428	90.5773892267658	95.0872694049138	101.752592619962	90.5414878628145	99.349120893535	101.803277120564	125.22675807012	118.704608795129	OSCDPK7	- && sp|P53684|CDPK7_ORYSJ Calcium-dependent protein kinase 7 OS=Oryza sativa subsp. japonica OX=39947 GN=CPK7 PE=2 SV=2 && PF00069:Protein kinase domain|PF13499:EF-hand domain pair	FAR1
Os07g0631100	418.580013562018	482.694485349307	415.09615949534	307.667771816478	410.056493872878	472.884475608803	346.308767869233	347.648431421908	402.597413702051	369.313513934798	298.28000660605	326.278400358749	Os07g0631100	- && sp|Q8LHP0|ELOF1_ORYSJ Transcription elongation factor 1 homolog OS=Oryza sativa subsp. japonica OX=39947 GN=Os07g0631100 PE=3 SV=1 && -	C2H2
Os03g0401300	113.783653863839	72.5299293293834	125.729210322611	99.1993986594073	99.4595769401137	26.6766959110528	101.416129533369	105.034609265891	118.459	148.715601473572	74.0568288497489	108.986177055645	SUS1	- && sp|P31924|SUS1_ORYSJ Sucrose synthase 1 OS=Oryza sativa subsp. japonica OX=39947 GN=SUS1 PE=1 SV=1 && PF00862:Sucrose synthase|PF00534:Glycosyl transferases group 1	HB-other
Os08g0409100	173.343981329255	209.15737514325	166.299683605981	112.575627259538	153.003659338259	256.635258471201	194.213962387436	186.481615326007	169.111996270181	163.770358586126	119.617985607722	89.7704894478673	OsTPP6	- && sp|Q6ZAL2|TPP6_ORYSJ Probable trehalose-phosphate phosphatase 6 OS=Oryza sativa subsp. japonica OX=39947 GN=TPP6 PE=2 SV=1 && PF02358:Trehalose-phosphatase	-
Os04g0620000	41.5603711106737	62.2730449100929	42.3906793505439	58.3039535381397	66.7695707131294	72.518822217471	55.0598824718698	60.762222274213	51.591681896281	43.5805232918433	50.6940470847032	67.3321417880533	MRP1	- && sp|Q42093|AB2C_ARATH ABC transporter C family member 2 OS=Arabidopsis thaliana OX=3702 GN=ABCC2 PE=1 SV=2 && PF00664:ABC transporter transmembrane region|PF00005:ABC transporter	bZIP
Os03g0147400	121.977217348465	124.823061307361	136.545033808337	83.4378392899768	101.734861231074	158.896486114927	106.302586506688	113.268005330736	146.749851944307	80.870041977563	102.58477152958	74.4646273656787	SIET4	- && sp|Q10SY9|LSI2_ORYSJ Silicon efflux transporter LSI2 OS=Oryza sativa subsp. japonica OX=39947 GN=LSI2 PE=1 SV=1 && PF03600:Citrate transporter	-
Os02g0474000	111.366221171353	121.115152422443	105.751264526203	103.290748272891	114.518296422843	167.156452659105	92.2514666474433	82.4096969135673	100.803649845808	66.4286791303996	91.237890870963	90.8099	OsFbox088	- && sp|Q9FZF8|FB44_ARATH Putative F-box protein At1g47790 OS=Arabidopsis thaliana OX=3702 GN=At1g47790 PE=4 SV=1 && -	-
Os03g0139100	406.799245788862	381.281421729907	408.289174797344	530.904550904338	405.852968672785	356.22103534699	558.562741787542	557.082461627044	456.646053338085	586.059152885612	448.350802361471	566.937684327038	Os03g0139100	- && sp|P49690|RL23_ARATH 60S ribosomal protein L23 OS=Arabidopsis thaliana OX=3702 GN=RPL23A PE=2 SV=3 && PF00238:Ribosomal protein L14p/L23e	WRKY
Os09g0520700	99.5832608575389	114.125344464067	104.393799389367	137.415707004506	115.715855439484	110.055490787848	138.318542785112	124.24951899396	109.279598022744	113.901094477218	124.001594366869	137.457103258643	OsRH7	- && sp|Q650T9|RH7_ORYSJ DEAD-box ATP-dependent RNA helicase 7 OS=Oryza sativa subsp. japonica OX=39947 GN=Os09g0520700 PE=2 SV=1 && PF00270:DEAD/DEAH box helicase|PF00271:Helicase conserved C-terminal domain|PF08152:GUCT (NUC152) domain	WRKY
Os09g0367900	271.329781193738	304.073133176409	268.378840251202	260.875364576955	299.008173881305	396.718938607964	203.484821831363	199.233962412161	241.128034530946	274.307537082122	239.86384137844	230.691640458077	Os09g0367900	- && sp|Q9SGZ8|FLZ6_ARATH FCS-Like Zinc finger 6 OS=Arabidopsis thaliana OX=3702 GN=FLZ6 PE=1 SV=1 && PF04570:zinc-finger of the FCS-type, C2-C2	-
Os10g0529800	360.407683822741	452.696913854559	333.391604484371	351.08893183148	431.84222142697	474.101966230859	284.801009914863	300.020719065652	288.652424615897	337.977878516874	273.220739439351	298.104932217228	OsGSTU2	- && sp|Q06398|GSTU6_ORYSJ Probable glutathione S-transferase GSTU6 OS=Oryza sativa subsp. japonica OX=39947 GN=GSTU6 PE=2 SV=2 && PF02798:Glutathione S-transferase, N-terminal domain	-
Os07g0114300	478.174621249199	576.150701084115	496.058758830059	456.129595588799	514.65995633007	569.680242660173	425.019166123703	515.77835386289	617.724608360271	587.686752995764	455.026141071694	491.80425583211	Os07g0114300	- && sp|O64818|Y2309_ARATH Uncharacterized protein At2g23090 OS=Arabidopsis thaliana OX=3702 GN=At2g23090 PE=1 SV=1 && PF12907:Zinc-binding|PF04419:4F5 protein family	-
Os05g0533100	239.960530797111	242.03036060148	244.910032776309	278.806867893101	301.915158422103	257.721765407775	283.275307563907	268.957524179071	223.488183777806	303.977774542969	238.268770862658	273.548880289289	Os05g0533100	- && sp|O23523|RGGA_ARATH RGG repeats nuclear RNA binding protein A OS=Arabidopsis thaliana OX=3702 GN=RGGA PE=1 SV=1 && PF04774:Hyaluronan / mRNA binding family	ERF
Os01g0383700	78.5155406952314	94.9654147150737	76.1404964192263	64.239189390711	62.8479857987605	88.2170200511304	63.5926798947016	74.6305826630978	69.1566580856786	50.4415346998291	70.8049665744808	63.7502625524449	OsWD40-14	- && sp|Q40153|LE14B_LITER LEC14B protein OS=Lithospermum erythrorhizon OX=34254 PE=2 SV=1 && PF13966:zinc-binding in reverse transcriptase	SBP
Os07g0597000	295.319201109512	183.958362034313	291.609968585627	303.675977345072	262.968266316806	191.257099782466	310.068447406002	295.616796036152	239.531511351245	430.209619262857	285.183573974971	324.257	Os07g0597000	- && sp|P80639|IF5A_MAIZE Eukaryotic translation initiation factor 5A OS=Zea mays OX=4577 GN=TIF5A PE=1 SV=2 && PF01287:Eukaryotic elongation factor 5A hypusine, DNA-binding OB fold	bHLH
Os08g0117300	288.150212889629	212.754427233278	270.069355570824	345.358323719304	252.023798347648	203.410748341384	390.217265436499	301.682046983962	295.642605761389	345.137357653056	355.304485841714	383.548604675105	Os08g0117300	- && sp|Q69UI1|RS132_ORYSJ 40S ribosomal protein S13-2 OS=Oryza sativa subsp. japonica OX=39947 GN=Os08g0117300 PE=1 SV=1 && PF00312:Ribosomal protein S15|PF08069:Ribosomal S13/S15 N-terminal domain	TCP
Os12g0168900	284.831507149703	253.940276325303	257.789360276132	268.564156151777	279.957455606663	277.39886944571	295.058842108134	236.663573221801	263.063297616096	272.12196847753	231.372084383111	266.141804919432	Os12g0168900	- && sp|A2ZBW5|VATL_ORYSI V-type proton ATPase 16 kDa proteolipid subunit OS=Oryza sativa subsp. indica OX=39946 GN=VATP-P1 PE=2 SV=1 && PF00137:ATP synthase subunit C	C2H2
Os03g0818400	259.381249506505	304.42022927095	246.526067649215	327.165856774225	324.546992862752	330.358090079405	301.322923325107	266.41658617257	210.863488327006	322.632957051374	304.44660379339	325.639516825468	RPS23	- && sp|Q9M5Z9|RS23_EUPES 40S ribosomal protein S23 OS=Euphorbia esula OX=3993 GN=RPS23 PE=2 SV=1 && PF00164:Ribosomal protein S12/S23	NF-YB
Os03g0128100	130.328946957823	162.860953652277	140.94200099482	134.104365031921	145.094704622009	142.749470959552	97.407182247963	113.259997486247	104.195727572248	116.620212235534	108.834115837148	107.274185396416	OsGSL10	- && sp|Q9AUE0|CALS1_ARATH Callose synthase 1 OS=Arabidopsis thaliana OX=3702 GN=CALS1 PE=1 SV=2 && PF02364:1,3-beta-glucan synthase component	M-type_MADS
Os07g0661400	308.703539405415	253.701568749901	306.276268309633	246.93439145565	271.841947457174	366.549809395397	259.535553034061	263.700009986693	274.811671760082	442.462334686153	282.662621110913	272.935883260752	Os07g0661400	- && sp|Q39096|ERD15_ARATH Protein EARLY RESPONSIVE TO DEHYDRATION 15 OS=Arabidopsis thaliana OX=3702 GN=ERD15 PE=1 SV=1 && -	-
Os04g0478000	254.784695209883	234.840596379565	202.529	222.570403298557	267.528798885677	276.621832693202	232.375505012796	197.662305769551	203.522610279894	199.567917392016	236.044859066107	194.926383887313	Os04g0478000	- && - && PF12620:Protein of unknown function (DUF3778)	ZF-HD
Os01g0348700	382.197995503575	431.763867402786	386.277159466442	415.230892602433	402.97609956891	392.134696386074	424.755887817002	468.422656521884	406.83001542706	426.283377789068	417.370782794228	422.793821187122	OsRPL23A	- && sp|O22644|RL23A_FRIAG 60S ribosomal protein L23A OS=Fritillaria agrestis OX=64177 GN=RPL23A PE=2 SV=1 && PF03939:Ribosomal protein L23, N-terminal domain|PF00276:Ribosomal protein L23	bHLH
Os08g0386800	141.421092868143	170.231256424123	135.440656388261	127.84168642361	146.149375120264	150.467297465162	138.989010001822	129.713631076305	116.171260660598	105.636691251548	117.97205571141	120.618029150803	Os08g0386800	- && sp|Q944H5|MTM1_ARATH Mitochondrial carrier protein MTM1 OS=Arabidopsis thaliana OX=3702 GN=MTM1 PE=2 SV=1 && PF00153:Mitochondrial carrier protein	TALE
Os02g0477300	123.948523950462	192.567103061662	137.247912666292	125.798285991893	128.519226094999	184.055124314071	110.044071515258	110.925823567218	100.057165231387	103.717151750995	113.364271353207	109.926471506419	Os02g0477300	- && - && -	-
Os05g0425700	194.151698922801	184.727023001479	168.80009750564	138.339219832954	167.588724040373	191.381734617028	142.706497459356	115.22122982659	142.190858777701	122.977889807241	146.718193036193	147.640155493094	OsFbox258	- && sp|Q9LPL4|SKP2A_ARATH F-box protein SKP2A OS=Arabidopsis thaliana OX=3702 GN=SKP2A PE=1 SV=1 && -	-
Os02g0798200	217.079772548987	220.790595181553	221.432056157936	179.685588947628	227.11392402518	327.464520566801	188.775848215143	163.248428963605	143.321248503239	260.347603298245	205.28586680458	170.820909606039	Os02g0798200	- && sp|Q6AVN2|SIRP1_ORYSJ E3 ubiquitin-protein ligase SIRP1 OS=Oryza sativa subsp. japonica OX=39947 GN=SIRP1 PE=1 SV=1 && PF13639:Ring finger domain	bZIP
Os02g0131100	91.8910317626332	102.708379537468	91.8965423279487	85.0468901085925	100.983462572737	117.087822825259	80.1764398259764	83.1645095245018	80.470594180633	85.1132335739462	131.68055016835	89.5784557038372	Os02g0131100	- && - && -	-
Os06g0199200	61.2891138244281	69.3103558483617	63.7444537644131	61.6013316391066	64.9975623795708	76.1965353635073	51.7518866695009	57.0885076311409	60.7039721544254	58.6616319983567	64.0594492668444	61.7795407577733	Os06g0199200	- && sp|O64843|CID7_ARATH Polyadenylate-binding protein-interacting protein 7 OS=Arabidopsis thaliana OX=3702 GN=CID7 PE=1 SV=1 && PF08590:Domain of unknown function (DUF1771)	C3H
Os03g0797600	263.080190543776	303.742107941526	303.513985033835	151.745953998274	196.27363578742	270.326770620041	199.244670389606	221.178285921941	223.655048557329	214.345351411323	167.810415449201	175.286657863484	OsbHLH098	- && sp|O22768|UNE12_ARATH Transcription factor UNE12 OS=Arabidopsis thaliana OX=3702 GN=UNE12 PE=1 SV=2 && -	bHLH
Os02g0522300	45.9526302471482	64.0421435720544	48.2508208324391	63.0187912149919	61.8452265234088	78.8423340448743	39.7280144455878	34.9064804069329	41.8223332313426	37.8898629355872	43.3969811860458	49.4376071111088	Os02g0522300	- && - && -	CAMTA
Os11g0311100	238.053615120957	299.376802548632	248.731113876116	216.456903501214	238.475925630522	325.286475963109	205.939271734114	223.917232491292	188.08468344756	214.219361765614	179.801576966585	206.608902104143	Os11g0311100	- && sp|Q69TF4|PANK1_ORYSJ Pantothenate kinase 1 OS=Oryza sativa subsp. japonica OX=39947 GN=Os06g0207000 PE=2 SV=1 && -	-
Os09g0507800	243.174281425243	163.344204983448	225.817253695119	297.251187911094	208.778026439467	161.85422392605	308.37703812423	305.546083850747	265.977414223276	336.773695292015	289.404995386037	323.324350465882	surf-3	- && sp|P35685|RL7A1_ORYSJ 60S ribosomal protein L7a-1 OS=Oryza sativa subsp. japonica OX=39947 GN=RPL7A-1 PE=2 SV=1 && PF01248:Ribosomal protein L7Ae/L30e/S12e/Gadd45 family	MYB_related
Os03g0719800	74.3597571352042	84.8701547550914	74.1151201872917	60.9660990796585	71.4279452476808	77.1932290219974	65.886328764505	70.2023833773999	74.7652195225596	74.5527326334925	69.7106180063491	60.4807452730615	PHYA	- && sp|A2XLG5|PHYA_ORYSI Phytochrome A OS=Oryza sativa subsp. indica OX=39946 GN=PHYA PE=3 SV=2 && PF01590:GAF domain|PF00989:PAS fold|PF08446:PAS fold|PF02518:Histidine kinase-, DNA gyrase B-, and HSP90-like ATPase|PF00512:His Kinase A (phospho-acceptor) domain|PF00360:Phytochrome region	-
Os03g0200500	207.538994395229	167.683169429694	218.909485192115	301.227752116291	195.018730384032	162.55609078503	324.86384757871	314.27576726957	292.477684718481	351.051085463601	297.906408105029	338.727867535905	cyc07	- && sp|P49397|RS3A_ORYSJ 40S ribosomal protein S3a OS=Oryza sativa subsp. japonica OX=39947 GN=RPS3A PE=2 SV=2 && PF01015:Ribosomal S3Ae family	-
Os08g0141300	230.282198126268	237.306158149613	246.517393053022	226.354361460004	226.651758307785	214.665751570845	199.941777954948	194.07204334176	193.943500707029	231.570388309753	180.104263277242	199.072037857787	Os08g0141300	- && sp|Q8VYN2|VAP42_ARATH Vesicle-associated protein 4-2 OS=Arabidopsis thaliana OX=3702 GN=PVA42 PE=1 SV=1 && PF00635:MSP (Major sperm protein) domain	GATA
Os03g0390000	254.853955143213	228.079073419632	213.387338350137	319.875	272.758753905238	235.310127433548	316.244905707653	250.811583194118	223.803384180023	288.378469355531	293.110854397837	325.171682689746	RPS6	- && sp|Q9M3V8|RS6_ASPOF 40S ribosomal protein S6 OS=Asparagus officinalis OX=4686 GN=rps6 PE=2 SV=1 && PF01092:Ribosomal protein S6e	NAC
Os05g0506300	263.343550259337	238.083468033483	271.891758819508	210.699903594007	235.642639903825	290.006966955161	203.861051721347	207.28635406093	190.975085482515	229.247673434346	215.56683809269	196.030499368074	Os05g0506300	- && - && -	-
Os04g0533300	281.813503585658	311.804211706394	332.936968741282	319.288858816393	302.802038432563	265.405430196804	228.419191633535	233.527680915897	221.667198689532	319.979014538166	188.612220154065	264.441707678683	OsREM1.5	- && sp|P93788|REMO_SOLTU Remorin OS=Solanum tuberosum OX=4113 PE=1 SV=1 && PF03766:Remorin, N-terminal region|PF03763:Remorin, C-terminal region	NF-YC
Os07g0645100	99.3005443955506	120.479778853798	97.162570177233	96.8552825456628	102.374660575359	109.393872874032	93.9200545646337	102.256	102.253796852186	87.7804419110109	97.693996902035	88.2968351500499	Os07g0645100	- && sp|Q80YV3|TRRAP_MOUSE Transformation/transcription domain-associated protein OS=Mus musculus OX=10090 GN=Trrap PE=1 SV=2 && PF02260:FATC domain|PF00454:Phosphatidylinositol 3- and 4-kinase|PF02259:FAT domain	-
Os04g0668700	112.16760921181	130.667717923715	93.7853262776689	126.419530831005	152.619101078424	138.480633952554	99.6824589186954	76.817322964497	83.142455678993	87.0055379460926	121.556513491951	113.229060901828	Os04g0668700	- && sp|Q8W4R8|P4KG6_ARATH Phosphatidylinositol 4-kinase gamma 6 OS=Arabidopsis thaliana OX=3702 GN=PI4KG6 PE=2 SV=1 && PF00454:Phosphatidylinositol 3- and 4-kinase	bHLH
Os02g0284600	343.094471638567	240.098614747774	331.681038169872	468.036512152093	336.869196379154	392.06075691213	487.341552631816	384.875051101994	364.435509742238	492.390546238479	392.436375576035	476.864081993287	OsRPL27.3	- && sp|P51419|RL273_ARATH 60S ribosomal protein L27-3 OS=Arabidopsis thaliana OX=3702 GN=RPL27C PE=2 SV=2 && PF01777:Ribosomal L27e protein family	GRAS
Os09g0249700	115.080012732698	132.946458230747	103.354754430965	120.646875240093	121.030842320877	111.970546570656	131.066141676814	125.081689370324	129.813372883862	115.964535472936	135.287397661418	129.812788627833	PP2A-A	- && sp|Q38845|2AAA_ARATH Serine/threonine-protein phosphatase 2A 65 kDa regulatory subunit A alpha isoform OS=Arabidopsis thaliana OX=3702 GN=PP2AA1 PE=1 SV=1 && PF13646:HEAT repeats	-
Os04g0429450	158.603672639596	125.162620904611	138.935162272331	142.311366827526	162.840293726043	135.719807418606	160.723708846461	152.30259640911	128.748435713057	164.191	142.943354185913	138.079657588493	Os04g0429450	- && - && -	-
Os07g0150200	363.79979872766	261.419711764015	355.162668011748	402.837845786062	303.827098491572	237.247738071284	473.536908947485	368.369795635855	315.981511581578	407.160775945134	449.258494128447	449.290834601772	Os07g0150200	- && sp|Q9XHS0|RS12_HORVU 40S ribosomal protein S12 OS=Hordeum vulgare OX=4513 GN=RPS12 PE=2 SV=1 && PF01248:Ribosomal protein L7Ae/L30e/S12e/Gadd45 family	GATA
Os08g0139000	94.8855648562559	152.007550453105	98.2641050145172	110.394547636387	141.594708120465	163.057264059125	87.7321494319642	89.4613698779484	80.3199038391854	110.794927746289	88.0329540033574	103.521375949432	Os08g0139000	- && sp|Q9FIU6|ORRM2_ARATH Organelle RRM domain-containing protein 2, mitochondrial OS=Arabidopsis thaliana OX=3702 GN=ORRM2 PE=1 SV=1 && PF00076:RNA recognition motif. (a.k.a. RRM, RBD, or RNP domain)	bHLH
Os08g0162100	54.8106883255799	68.8949656694074	53.9784085237456	53.5743223616062	60.8930577030427	71.5786698865436	54.5086798665051	70.6172183315607	63.7147575048731	56.9707717701875	62.3796838355459	54.8313058999125	OsLIS-L1	- && sp|Q0J7U6|TPR2_ORYSJ Protein TOPLESS-RELATED PROTEIN 2 OS=Oryza sativa subsp. japonica OX=39947 GN=TPR2 PE=1 SV=1 && -	C3H
Os07g0674200	363.731575567906	323.522935717008	359.440289579777	432.274837191621	347.654442763955	375.979102210282	428.847147901542	418.204817185456	366.374914777799	426.997093387586	440.793887010663	440.117897677945	Os07g0674200	- && sp|Q9M9W1|RL222_ARATH 60S ribosomal protein L22-2 OS=Arabidopsis thaliana OX=3702 GN=RPL22B PE=2 SV=1 && PF01776:Ribosomal L22e protein family	-
Os05g0135700	205.417461522552	200.604064648052	223.087319838207	161.908119851972	199.054265163048	111.165093580432	135.658764853016	203.341943733226	184.308432222318	174.594743848619	98.2721938324539	142.835319014468	OsSAMS1	- && sp|A2Y053|METK1_ORYSI S-adenosylmethionine synthase 1 OS=Oryza sativa subsp. indica OX=39946 GN=SAM1 PE=2 SV=2 && PF02773:S-adenosylmethionine synthetase, C-terminal domain|PF02772:S-adenosylmethionine synthetase, central domain|PF00438:S-adenosylmethionine synthetase, N-terminal domain	-
Os05g0564200	201.396539442303	214.158289146397	249.248326086161	186.53251266294	215.265677396632	264.604307392574	185.878651015488	209.463308043118	181.537118977763	211.402480124597	175.573034544482	196.199709760459	OsC3H38	- && sp|Q6AUG0|U2AFB_ORYSJ Splicing factor U2af small subunit B OS=Oryza sativa subsp. japonica OX=39947 GN=U2AF35B PE=2 SV=1 && PF00642:Zinc finger C-x8-C-x5-C-x3-H type (and similar)	C3H
Os01g0712700	215.109277934108	183.567721307464	203.764730898637	143.031986295117	149.289793600408	286.802208648161	204.768222467224	202.891473271312	273.280512660171	225.518045227696	153.140967217806	130.835696359912	Os01g0712700	- && sp|O65896|CDA1_ARATH Cytidine deaminase 1 OS=Arabidopsis thaliana OX=3702 GN=CDA1 PE=1 SV=1 && PF00383:Cytidine and deoxycytidylate deaminase zinc-binding region|PF08211:Cytidine and deoxycytidylate deaminase zinc-binding region	-
Os06g0336200	213.387909996904	90.0340624067159	208.647590798655	331.05085086308	321.469390778593	58.3601352147405	288.666631187278	116.662411267255	126.679750718578	253.748481446519	269.438713725415	327.076442584688	OsTIP2	- && sp|Q5Z6F0|TIP22_ORYSJ Probable aquaporin TIP2-2 OS=Oryza sativa subsp. japonica OX=39947 GN=TIP2-2 PE=2 SV=1 && PF00230:Major intrinsic protein	BES1
Os01g0787600	88.2381579110059	75.0756724192959	78.4425655271747	65.8877616473639	74.156488560548	66.7521037443305	70.9658172342292	73.5510458697335	64.4289102188939	55.0712181484055	52.1878843632094	60.4982223116891	OsPOP4	- && sp|Q6RYA0|SABP2_TOBAC Salicylic acid-binding protein 2 OS=Nicotiana tabacum OX=4097 GN=SABP2 PE=1 SV=1 && -	NF-YB
Os05g0461400	289.235599733759	237.445342650329	305.512464425971	215.082506234196	239.816082649759	242.820187426672	243.235561644658	227.48813522498	241.741308600196	267.380572408264	226.13242014315	212.298240645287	Os05g0461400	- && sp|A2Y5G8|H2A4_ORYSI Probable histone H2A.4 OS=Oryza sativa subsp. indica OX=39946 GN=OsI_019561 PE=3 SV=1 && PF16211:C-terminus of histone H2A|PF00125:Core histone H2A/H2B/H3/H4	GeBP
Os10g0423000	123.59792297358	152.10885405653	130.507995613777	112.836227807055	126.397536522952	123.750915821745	126.366732988724	128.29621174816	117.174810018801	115.643422260836	126.48879253543	99.5954203499247	Os10g0423000	- && - && -	-
Os06g0605900	79.2188948690965	96.9009765630945	59.0440541398222	104.162341424401	99.0381060599384	115.03813497545	96.184123949711	86.9236177928034	76.8614300747375	74.1494953707699	127.217003433862	128.917308406222	OsFbox316	- && sp|Q9SKK0|EBF1_ARATH EIN3-binding F-box protein 1 OS=Arabidopsis thaliana OX=3702 GN=EBF1 PE=1 SV=1 && -	-
Os02g0149800	194.056249427786	192.747946260038	219.755735479609	148.632113789945	156.717856567727	204.329993161879	152.976291110476	140.052525636077	160.398719220714	176.236790194785	171.361752148243	167.275332126409	OsPP2C10	- && sp|Q67UX7|P2C10_ORYSJ Probable protein phosphatase 2C 10 OS=Oryza sativa subsp. japonica OX=39947 GN=Os02g0149800 PE=2 SV=1 && PF00481:Protein phosphatase 2C	HB-other
Os09g0447300	163.137608504558	165.30055100979	145.962996636902	62.376589292268	116.663246126105	190.677713101521	119.04638677477	139.450270475193	162.276337458239	190.692124176903	167.934851365895	144.462007965792	CYP76L1	- && sp|Q6Z5I7|C76M6_ORYSJ Oryzalexin E synthase OS=Oryza sativa subsp. japonica OX=39947 GN=CYP76M6 PE=1 SV=1 && PF00067:Cytochrome P450	MYB
Os05g0176100	68.4018055600092	55.6613493407828	71.5296799348112	76.587267311063	70.3512068070686	28.3010001456877	67.3250176575219	80.8199969484175	92.8271517831929	75.2044567022121	65.7413519848432	60.3323529408821	OsCesA1	- && sp|A2Y0X2|CESA1_ORYSI Probable cellulose synthase A catalytic subunit 1 [UDP-forming] OS=Oryza sativa subsp. indica OX=39946 GN=CESA1 PE=3 SV=1 && PF14569:Zinc-binding RING-finger|PF03552:Cellulose synthase	LBD
Os06g0573600	150.205397394429	53.9285660267479	140.112239633056	73.9840779856568	64.105492003649	14.7031304652001	96.8146896841287	79.5645669248415	86.3507481792588	90.1975772595972	110.115405697924	76.5483329957638	OsBgal2	- && sp|Q5Z7L0|BGAL9_ORYSJ Beta-galactosidase 9 OS=Oryza sativa subsp. japonica OX=39947 GN=Os06g0573600 PE=2 SV=1 && PF01301:Glycosyl hydrolases family 35|PF17834:Beta-sandwich domain in beta galactosidase	MYB_related
Os03g0440900	208.882355766425	267.95239337571	218.68007488382	220.88464309808	296.373896961752	329.725866490864	188.682988234928	223.042918136507	185.676079222187	229.146585819966	198.951851754278	231.433625513683	OsI-BAK1	- && sp|Q9FPJ5|LRR1_ARATH Leucine-rich repeat protein 1 OS=Arabidopsis thaliana OX=3702 GN=LRR1 PE=1 SV=1 && PF08263:Leucine rich repeat N-terminal domain	CO-like
Os03g0270200	73.4686058750809	111.323464397452	83.0290992362057	72.6115293797394	85.3952084291459	108.50735662661	73.615936820448	80.9861526890078	81.171846099618	67.0956934763369	72.6172953342603	72.2017893344132	Os03g0270200	- && sp|Q52KI8|SRRM1_MOUSE Serine/arginine repetitive matrix protein 1 OS=Mus musculus OX=10090 GN=Srrm1 PE=1 SV=2 && -	-
Os02g0792900	152.258107523045	169.471389207795	150.579124741681	157.256703673283	171.560724206631	169.104938743521	158.302138066141	123.530276773455	147.180768243886	137.433867581142	160.715143472811	140.03757593499	Os02g0792900	- && sp|A7S4N4|SERIC_NEMVE Probable serine incorporator OS=Nematostella vectensis OX=45351 GN=serinc PE=3 SV=1 && PF03348:Serine incorporator (Serinc)	NAC
Os02g0481900	96.6691464981494	154.049	94.7117491021907	75.1088047792888	86.3386803282974	86.7091139129548	65.2941072035024	78.8212088382283	54.0262700744727	76.5250435764393	60.3150280744512	52.9220119363896	OsXrn4-L	- && sp|Q9FQ03|XRN3_ARATH 5'-3' exoribonuclease 3 OS=Arabidopsis thaliana OX=3702 GN=XRN3 PE=1 SV=1 && PF17846:Xrn1 helical domain|PF03159:XRN 5'-3' exonuclease N-terminus	-
Os05g0561400	1483.10394577019	1099.10829897954	1621.06294905494	909.143582766838	811.670199841175	1488.76973469237	1881.5617493715	1079.57466671452	739.40582783433	1206.08575014943	1185.25519999992	607.830073140951	Os05g0561400	- && - && -	-
Os02g0175600	373.745854024214	314.581643267536	327.364616064322	422.731049746251	375.578133802072	394.687606566181	364.000143769264	327.083035231571	317.15970830001	415.292885269405	348.06631313201	390.454329478222	Os02g0175600	- && sp|Q9LR33|R27A2_ARATH 60S ribosomal protein L27a-2 OS=Arabidopsis thaliana OX=3702 GN=RPL27AB PE=2 SV=1 && PF00828:Ribosomal proteins 50S-L15, 50S-L18e, 60S-L27A	MIKC_MADS
Os01g0659200	238.515185750425	275.747560170589	241.926	231.248069935496	258.037	265.125595525002	219.453962651286	209.559427731713	222.078493269404	242.914790507212	188.196423861445	219.520757832375	v-ATP-E	- && sp|Q9SWE7|VATE_CITLI V-type proton ATPase subunit E OS=Citrus limon OX=2708 GN=VATE PE=2 SV=1 && PF01991:ATP synthase (E/31 kDa) subunit	bHLH
Os08g0235800	244.166521590488	236.704600360331	186.112555502936	188.303330897831	215.338646322887	337.055703975391	279.688628545791	177.592369416241	277.545523608019	287.674314565594	221.018290038264	261.113276410413	OsWRKY25	- && sp|Q9SV15|WRK11_ARATH Probable WRKY transcription factor 11 OS=Arabidopsis thaliana OX=3702 GN=WRKY11 PE=2 SV=2 && PF03106:WRKY DNA -binding domain|PF10533:Plant zinc cluster domain	WRKY
Os06g0152100	329.609138499721	230.420502457708	332.283627720508	430.143778664681	314.150647675009	211.924	359.030965905936	336.393910459994	326.007700098642	448.216968290726	251.13023800363	472.061981883496	OsPRF2	- && sp|P83647|PROFX_ORYSI Profilin LP04 OS=Oryza sativa subsp. indica OX=39946 GN=OsI_020954 PE=1 SV=2 && PF00235:Profilin	-
Os03g0721200	61.2130125201811	64.784693715403	65.4872445007443	68.5150371876119	63.7228229598254	62.2413445683171	64.1584123053444	66.8880387834761	69.4586185983878	62.5772227110644	64.2085591298321	69.8477136023832	Os03g0721200	- && sp|F4I893|ILA_ARATH Protein ILITYHIA OS=Arabidopsis thaliana OX=3702 GN=ILA PE=1 SV=1 && PF13646:HEAT repeats	-
Os01g0558600	295.748311874738	299.023599749233	305.134002413236	275.309405840285	292.372737055617	288.088673432661	263.602519134098	273.487823346501	269.006287514378	324.342942965973	280.590790501591	287.704346199642	OsRab1B2	- && sp|P40392|RIC1_ORYSJ Ras-related protein RIC1 OS=Oryza sativa subsp. japonica OX=39947 GN=RIC1 PE=2 SV=2 && PF00071:Ras family	NAC
Os02g0671300	175.165036695161	218.659669394409	161.880610318806	149.753693327179	189.662719800444	256.432445315105	116.218983824875	125.106736079868	202.659443389781	148.762065629436	119.50012992448	116.337064917375	OsbHLH076	- && sp|Q9FYJ6|BH111_ARATH Transcription factor bHLH111 OS=Arabidopsis thaliana OX=3702 GN=BHLH111 PE=2 SV=1 && -	bHLH
Os02g0591700	247.288501311656	198.81221684338	241.965675532837	322.289258109206	237.953057070739	189.919746034535	339.937851069114	272.333500182267	250.801268633199	309.228722875397	295.076025742376	333.578981064646	Os02g0591700	- && sp|Q9C9C5|RL63_ARATH 60S ribosomal protein L6-3 OS=Arabidopsis thaliana OX=3702 GN=RPL6C PE=2 SV=1 && PF01159:Ribosomal protein L6e	FAR1
Os03g0851300	140.499460381945	135.385924793794	136.660083342669	136.880396431823	146.632191977475	122.89098934716	135.415934477582	137.868858660661	146.687911702726	139.491352653258	144.256000334801	145.146220445126	OsRpn5	- && sp|Q9FIB6|PS12A_ARATH 26S proteasome non-ATPase regulatory subunit 12 homolog A OS=Arabidopsis thaliana OX=3702 GN=RPN5A PE=1 SV=1 && PF18098:26S proteasome regulatory subunit RPN5 C-terminal domain|PF01399:PCI domain	BES1
novel.318	191.748796653627	225.875396200594	195.218208367987	143.09316220397	147.03576421278	184.706499363503	142.865044401959	140.427932067289	150.532106414894	124.890381395628	132.245	116.684482469702	-	- && sp|Q1PED9|FBL63_ARATH F-box/LRR-repeat protein At3g59190 OS=Arabidopsis thaliana OX=3702 GN=At3g59190 PE=2 SV=1 && -	NAC
Os02g0759800	114.493421239989	145.220585427735	85.8929373383109	128.260606342912	153.405477858484	170.356798286337	91.4003376959822	64.3475249657376	80.8035666941864	83.6849	112.714633286787	113.604204300548	OsSKIPa	- && sp|Q6K8D9|SKIPA_ORYSJ SNW/SKI-interacting protein A OS=Oryza sativa subsp. japonica OX=39947 GN=SKIPA PE=1 SV=1 && PF02731:SKIP/SNW domain	BBR-BPC
Os05g0156800	80.7919202820526	91.6582903986066	86.3538811451091	66.0733759933912	70.3920867683214	80.4613581932279	77.7894420375394	82.8019076415022	78.3311912082632	58.1477294288416	72.1528097928568	71.1951690133493	Os05g0156800	- && sp|Q9VFS5|PP4R3_DROME Serine/threonine-protein phosphatase 4 regulatory subunit 3 OS=Drosophila melanogaster OX=7227 GN=flfl PE=1 SV=4 && PF04802:Component of IIS longevity pathway SMK-1	CAMTA
Os07g0539900	153.692195041258	161.38636075297	162.662901069078	89.0198901957717	169.269736340288	79.6514727908791	146.382460311965	173.733172959757	104.951033964968	66.7154140799456	111.885596847838	112.649846864989	Os07g0539900	- && sp|Q9FJU9|E1313_ARATH Glucan endo-1,3-beta-glucosidase 13 OS=Arabidopsis thaliana OX=3702 GN=At5g56590 PE=2 SV=1 && PF07983:X8 domain|PF00332:Glycosyl hydrolases family 17	ERF
Os03g0736300	120.325665634859	120.607573962577	109.09814395068	132.338806484337	126.126303995229	68.9343674760095	97.4897872126973	97.3881790769427	104.066604521303	116.987609807556	116.877100729823	91.8280766004082	OsGH9A3	- && sp|Q84R49|GUN10_ORYSJ Endoglucanase 10 OS=Oryza sativa subsp. japonica OX=39947 GN=GLU2 PE=2 SV=1 && PF00759:Glycosyl hydrolase family 9	WRKY
Os05g0407500	158.388887173354	136.676367039699	123.606466891306	125.632499428663	121.572227013613	139.394881698638	128.327515354387	92.3864798621582	99.5558570002848	99.4893779241523	130.869515946557	101.217351748567	GID1	- && sp|Q6L545|GID1_ORYSJ Gibberellin receptor GID1 OS=Oryza sativa subsp. japonica OX=39947 GN=GID1 PE=1 SV=1 && PF07859:alpha/beta hydrolase fold	MYB_related
Os12g0570700	232.821546747526	99.6093244436831	221.667597291741	697.506232081315	872.775614357573	375.221925848595	511.887024587824	284.220861271649	191.48729219491	419.699810939346	515.625144656262	685.064800880025	OsMT1a	- && sp|Q0IMG5|MT4A_ORYSJ Metallothionein-like protein 4A OS=Oryza sativa subsp. japonica OX=39947 GN=MT4A PE=2 SV=1 && PF01439:Metallothionein	-
Os08g0558000	231.105160052043	287.403253429918	219.451053518254	351.653988421855	321.603598489998	300.010208513663	282.19747246363	276.373569696192	214.212585459388	278.590446876467	261.205958508403	301.451306211235	Os08g0558000	- && sp|B8B9K6|R10A_ORYSI 60S ribosomal protein L10a OS=Oryza sativa subsp. indica OX=39946 GN=RPL10A PE=3 SV=1 && PF00687:Ribosomal protein L1p/L10e family	bZIP
Os03g0596900	101.320546079922	122.367417406848	102.527502552969	88.2428320910566	95.640592092338	102.327569135959	96.5939634399669	91.7898357520212	92.9557551889827	91.2244552889106	109.806399950361	97.4319924841577	Os03g0596900	- && - && PF08766:DEK C terminal domain	ERF
Os01g0120800	62.3891876938331	71.100338478868	64.0970170772298	74.513	66.5938714118561	71.3138946902897	80.1762875004717	74.0631419877732	72.4767611119427	71.0609086516052	81.4305497947649	83.7727140174127	eIF-3a	- && sp|Q9XHR2|EIF3A_MAIZE Eukaryotic translation initiation factor 3 subunit A OS=Zea mays OX=4577 GN=TIF3A1 PE=2 SV=1 && PF01399:PCI domain	G2-like
Os06g0662200	187.645174947503	176.465973880809	178.879872328166	136.862939383694	159.563291832285	205.820818411392	141.748629397492	130.30658214226	156.451754312079	162.993054997313	157.288595390713	156.643575075092	OsbZIP52	- && sp|Q654B3|RSBZ5_ORYSJ bZIP transcription factor RISBZ5 OS=Oryza sativa subsp. japonica OX=39947 GN=RISBZ5 PE=2 SV=1 && PF00170:bZIP transcription factor	bZIP
Os02g0114000	34.3228639052933	37.2891959058661	29.7586359388405	34.4295821581584	36.9526089953704	35.9537557460655	36.0787294195087	36.449886329059	38.4961827969069	28.2099255107413	42.6984386508311	34.147194614557	Os02g0114000	- && sp|Q6EVK6|BRM_ARATH ATP-dependent helicase BRM OS=Arabidopsis thaliana OX=3702 GN=BRM PE=1 SV=1 && -	G2-like
Os05g0111300	480.798534348349	204.900307424331	422.705338271066	247.478997740439	131.579340517534	99.7902414675348	590.32127523648	645.745097992421	310.784570753231	484.320621299041	750.37867280888	160.465447347618	OsMT2b	- && sp|A2XZL0|MT2C_ORYSI Metallothionein-like protein 2C OS=Oryza sativa subsp. indica OX=39946 GN=MT2C PE=3 SV=1 && -	-
Os01g0974200	389.304179519875	371.114142658036	402.546430293272	363.613303372766	390.47979676501	219.008529572091	418.480323164573	552.120140596063	252.983233193667	730.100948445743	243.852327097577	236.649482362039	OsMT2c	- && sp|Q5JM82|MT2B_ORYSJ Metallothionein-like protein 2B OS=Oryza sativa subsp. japonica OX=39947 GN=MT2B PE=2 SV=1 && -	-
Os01g0182600	40.0757813663713	57.685641081696	37.3771745642759	38.574316802268	66.2784609829081	72.2822429450382	63.5819746069598	73.1534594751516	69.3979044653255	60.4981647670733	63.8714809131364	73.9629029209243	GI	- && sp|Q9AWL7|GIGAN_ORYSJ Protein GIGANTEA OS=Oryza sativa subsp. japonica OX=39947 GN=GI PE=2 SV=2 && -	-
Os06g0239500	199.605236664408	146.946201235948	166.29629847072	117.627531065023	118.95191871356	136.272036502313	145.488496081044	101.951415168694	171.628015480258	169.787941335309	152.441842392173	127.971202962234	Os06g0239500	- && sp|Q9SRI2|PTR31_ARATH Protein NRT1/ PTR FAMILY 5.9 OS=Arabidopsis thaliana OX=3702 GN=NPF5.9 PE=2 SV=1 && PF00854:POT family	TALE
Os08g0513700	103.596367017678	137.645222095465	110.253206985381	104.671726217206	123.450755493008	147.967587021351	100.307453206074	109.162488385581	112.153029257377	107.992506093043	103.071961871473	103.748160127806	OsSPL15	- && sp|A2YX04|SPL15_ORYSI Squamosa promoter-binding-like protein 15 OS=Oryza sativa subsp. indica OX=39946 GN=SPL15 PE=2 SV=1 && -	SBP
Os02g0310200	298.640391465148	315.005784532673	325.73217825947	283.337146354977	285.373030494606	257.621528895952	318.966714470994	299.264656525117	292.132276790495	300.026890756736	295.305911738368	279.563526654927	Os02g0310200	- && - && -	MIKC_MADS
Os04g0462400	185.676463703562	172.990890990168	147.074657803972	115.859718459421	85.2494411221223	56.7012735485234	263.94184662073	158.696035934113	126.751308724497	161.362510619784	179.354007981227	110.714534833076	OsLHT9	- && sp|Q9C6M2|LHTL6_ARATH Lysine histidine transporter-like 6 OS=Arabidopsis thaliana OX=3702 GN=At1g25530 PE=2 SV=1 && PF01490:Transmembrane amino acid transporter protein	MYB_related
Os06g0221200	226.808662993499	218.57312503912	240.844240640897	206.379415704408	186.280055932632	220.148060550202	224.692139031213	188.810654067488	189.20463462888	193.793336870106	149.084532922249	179.909763861708	OsANN5	- && sp|Q9SYT0|ANXD1_ARATH Annexin D1 OS=Arabidopsis thaliana OX=3702 GN=ANN1 PE=1 SV=1 && PF00191:Annexin	MYB
Os06g0711600	197.881485308663	226.292854786468	181.899470635883	187.165229407986	217.717631215398	247.760266781545	176.553667221763	161.699793401899	163.095203520323	175.572291182287	162.692080960561	180.744934912517	Os06g0711600	- && sp|Q8AVQ6|SYF2_XENLA Pre-mRNA-splicing factor syf2 OS=Xenopus laevis OX=8355 GN=syf2 PE=2 SV=1 && PF08231:SYF2 splicing factor	-
Os03g0752700	110.103925524154	142.898	119.177945667079	83.870727827752	101.230679648457	118.975972346296	88.8317955055372	90.5240428260463	94.4843520645382	75.8024878985242	75.4463218786661	73.1370317369371	OsDjC33	- && - && -	MIKC_MADS
Os03g0383800	78.3710446310914	102.236208105643	87.4024475837245	80.7683352342524	92.5324061607259	98.632667537395	76.0894891469839	81.7688546902157	83.9328885769362	75.5334210555751	81.9890675690983	77.9695207056403	Os03g0383800	- && sp|Q9UKV3|ACINU_HUMAN Apoptotic chromatin condensation inducer in the nucleus OS=Homo sapiens OX=9606 GN=ACIN1 PE=1 SV=2 && PF02037:SAP domain|PF16294:RNSP1-SAP18 binding (RSB) motif	-
Os01g0603300	246.403130016093	227.479834918637	210.904292425791	89.0488632357129	137.090314915462	134.740337710527	187.969690442622	162.244788507647	151.016451093336	188.662822667381	164.102451851707	158.391185372583	Os01g0603300	- && sp|Q9LVS0|KUA1_ARATH Transcription factor KUA1 OS=Arabidopsis thaliana OX=3702 GN=KUA1 PE=1 SV=1 && PF00249:Myb-like DNA-binding domain	MYB_related
Os02g0672200	63.6213687531055	69.6366518964729	64.8626989877042	63.0058772972324	64.280824128981	73.3511427937061	65.2136268452917	71.8410387425096	92.2238707686221	57.2224480998259	69.4712774947684	58.8657156984672	OsAGO1a	- && sp|Q6EU14|AGO1A_ORYSJ Protein argonaute 1A OS=Oryza sativa subsp. japonica OX=39947 GN=AGO1A PE=2 SV=1 && PF16486:N-terminal domain of argonaute|PF16488:Argonaute linker 2 domain|PF02171:Piwi domain|PF16487:Mid domain of argonaute|PF12764:Glycine-rich region of argonaut|PF02170:PAZ domain|PF08699:Argonaute linker 1 domain	GATA
Os09g0491756	172.279041283542	226.45244465715	157.531687958088	156.870077599056	225.453906132425	352.691336022895	126.137026220862	125.68202452691	152.096221543502	140.806937504045	107.308906828063	123.937539603941	OsC3H60	- && sp|Q9ZQW8|U2AFA_ORYSJ Splicing factor U2af small subunit A OS=Oryza sativa subsp. japonica OX=39947 GN=U2AF35A PE=2 SV=1 && PF00076:RNA recognition motif. (a.k.a. RRM, RBD, or RNP domain)|PF00642:Zinc finger C-x8-C-x5-C-x3-H type (and similar)	C3H
Os11g0235200	113.341474528646	124.433294471022	103.93801055981	60.3165910591997	94.3210206930616	127.446482195585	74.084453073972	98.0679076006265	114.714567736954	106.939642206134	107.653997765675	95.6627998691112	SP1	- && sp|Q56XQ6|PTR15_ARATH Protein NRT1/ PTR FAMILY 4.4 OS=Arabidopsis thaliana OX=3702 GN=NPF4.4 PE=2 SV=1 && PF00854:POT family	ERF
Os03g0408300	355.582798068242	242.511408884714	278.646043966007	403.853493400023	306.433	249.314195151395	402.770621665285	331.690883120049	323.384143061756	417.128405243062	408.492853111126	402.497885418059	Os03g0408300	- && sp|P49637|R27A3_ARATH 60S ribosomal protein L27a-3 OS=Arabidopsis thaliana OX=3702 GN=RPL27AC PE=2 SV=2 && PF00828:Ribosomal proteins 50S-L15, 50S-L18e, 60S-L27A	MIKC_MADS
Os02g0742000	37.5097176166838	47.2904341911249	36.9209080115037	39.7883612329986	42.5412528565888	46.9006	38.3031937686507	41.0576	42.098073096379	35.0125176382773	46.6392863192273	42.6628096825772	Os02g0742000	- && - && PF01426:BAH domain|PF08711:TFIIS helical bundle-like domain	LBD
Os05g0454500	280.736400388347	260.605087937862	295.196842673327	201.930741418463	242.414113242269	334.109232070833	223.622079628293	158.282064276491	282.551425955996	376.155981004726	273.056073156819	356.408454194077	Os05g0454500	- && - && -	-
Os06g0171900	123.98598700594	151.571358777174	119.175796368466	137.811818841071	143.707542996737	162.057564353064	100.131468695217	97.3482344764627	125.169436333645	128.162283136384	127.554580196094	135.751153643922	SRWD3	- && sp|Q9Y7K5|YGI3_SCHPO Uncharacterized WD repeat-containing protein C2A9.03 OS=Schizosaccharomyces pombe (strain 972 / ATCC 24843) OX=284812 GN=SPBC2A9.03 PE=4 SV=2 && -	C3H
Os03g0405500	119.892634320084	111.917650151755	116.854542255669	147.986321370115	146.317964496199	193.615429783353	83.9678255617163	83.0050216903447	89.2692473982194	153.100611967174	105.077492207049	125.944561186348	Os03g0405500	- && sp|Q7Y0E8|NRX11_ORYSJ Probable nucleoredoxin 1-1 OS=Oryza sativa subsp. japonica OX=39947 GN=Os03g0405500 PE=2 SV=1 && PF13905:Thioredoxin-like|PF03107:C1 domain	GATA
Os04g0669800	133.234854436711	139.862087781416	143.883507990061	122.094660687961	145.063015958096	118.050814629407	220.63105183327	171.790335612561	112.020769549377	127.541000790763	134.079190425493	202.763394913119	OsMTK	- && sp|Q7XR61|MTK1_ORYSJ Methylthioribose kinase 1 OS=Oryza sativa subsp. japonica OX=39947 GN=MTK1 PE=2 SV=1 && PF01636:Phosphotransferase enzyme family	-
Os01g0889200	84.9344361118535	102.08766740637	83.471015662824	64.8015349693295	75.7813938150394	80.4357200304721	70.7190777762573	76.0112079650827	71.4127662942792	53.1126951060111	66.4854860307267	64.2413940198816	Os01g0889200	- && - && PF05132:RNA polymerase III RPC4	-
Os12g0460800	194.272216806108	196.558525978874	228.367488009382	164.402963810315	182.29885703079	197.891651902015	182.591180312716	188.994462768925	176.329609531548	168.547692605872	194.586853963457	192.505167721832	OsDR11	- && sp|P51567|AFC2_ARATH Serine/threonine-protein kinase AFC2 OS=Arabidopsis thaliana OX=3702 GN=AFC2 PE=1 SV=1 && -	HB-other
Os03g0741400	177.321768659268	172.693998779051	161.247026357134	103.305983662172	139.744877390277	192.757136925649	142.493749601011	135.047064195018	125.781582124397	127.257448259334	118.922813732917	100.861743335677	OsWRKY121	- && sp|Q32SG4|WRKY1_MAIZE Protein WRKY1 OS=Zea mays OX=4577 PE=1 SV=1 && PF10533:Plant zinc cluster domain|PF03106:WRKY DNA -binding domain	WRKY
Os06g0174400	273.048893823139	278.791463804419	253.71996032986	214.554894013208	269.112960685736	321.638341801453	221.646929134891	199.801917647351	197.292746379446	221.546992935904	204.66193779702	219.972477174843	OsVAMP7111	- && sp|Q9LFP1|VA713_ARATH Vesicle-associated membrane protein 713 OS=Arabidopsis thaliana OX=3702 GN=VAMP713 PE=1 SV=1 && PF13774:Regulated-SNARE-like domain|PF00957:Synaptobrevin	NAC
Os04g0403701	79.2297670849883	93.5738196311785	84.3575018264862	104.626608509397	104.124596313216	128.786771259846	82.7305718141082	86.9222117808697	92.314785399925	84.9507153741448	108.565219249261	98.4755041097982	OsPP2C39	- && sp|Q7XVF9|P2C39_ORYSJ Probable protein phosphatase 2C 39 OS=Oryza sativa subsp. japonica OX=39947 GN=Os04g0403701 PE=2 SV=2 && PF00481:Protein phosphatase 2C	LBD
Os08g0500700	64.1747218469609	68.4383933184793	55.3687337632334	122.020405681496	102.56413849024	86.151739149511	84.5006293227996	76.3404806019851	65.3090891320612	76.0030407707763	60.2398430627034	87.4060527973544	OsHSP82A	- && sp|A2YWQ1|HSP81_ORYSI Heat shock protein 81-1 OS=Oryza sativa subsp. indica OX=39946 GN=HSP81-1 PE=2 SV=1 && PF00183:Hsp90 protein	bZIP
Os09g0560900	83.6077812200434	108.838051246407	89.123812733517	75.7878744655094	84.5645941858269	101.736165735445	83.8567327287548	79.4222285030822	87.5239234072445	59.9121589848735	77.1613309671346	76.7337960637819	SIP1	- && sp|Q9C5G0|SUF4_ARATH Protein SUPPRESSOR OF FRI 4 OS=Arabidopsis thaliana OX=3702 GN=SUF4 PE=1 SV=1 && -	C2H2
Os10g0362300	34.5303534998001	33.1980461984542	37.0291607423194	26.2842918754945	29.5437059519262	24.5558050221716	28.4836624245935	32.6669689514827	33.4551203697852	23.5381282225271	27.4839253545755	26.9590284210288	HK5	- && sp|A1A697|OHK5_ORYSJ Probable histidine kinase 5 OS=Oryza sativa subsp. japonica OX=39947 GN=HK5 PE=2 SV=1 && -	Trihelix
Os03g0703000	160.901910371632	64.2839410603313	140.652862065127	145.130923016621	89.1300915133144	7.14109441585526	150.378965623577	145.789467467071	173.872603540836	164.214247275543	165.323869210153	148.088391291487	Os3bglu7	- && sp|Q75I93|BGL07_ORYSJ Beta-glucosidase 7 OS=Oryza sativa subsp. japonica OX=39947 GN=BGLU7 PE=1 SV=1 && PF00232:Glycosyl hydrolase family 1	C2H2
Os03g0337800	183.079764532279	154.217118003092	185.617506446808	262.657653211186	214.425026375795	195.747230000326	230.850613497144	215.365950309935	203.574866483059	237.552191295144	278.247688164409	280.100520071831	RPL19.3	- && sp|Q9SRX2|RL191_ARATH 60S ribosomal protein L19-1 OS=Arabidopsis thaliana OX=3702 GN=RPL19A PE=2 SV=1 && PF01280:Ribosomal protein L19e	-
Os02g0218200	75.3845026261707	77.6568588065832	67.1277566809823	85.9466797268307	75.8585566297799	70.9898342024801	90.9220450429217	75.9976050628996	90.488387149085	78.7466600251772	98.8147112439704	96.640581443411	Os02g0218200	- && sp|Q6Z6L4|APM1A_ORYSJ Aminopeptidase M1-A OS=Oryza sativa subsp. japonica OX=39947 GN=Os02g0218200 PE=2 SV=1 && PF11838:ERAP1-like C-terminal domain|PF17900:Peptidase M1 N-terminal domain|PF01433:Peptidase family M1 domain	-
Os11g0523800	61.862260365699	95.8559274229267	73.5353195530489	64.9700505684223	76.7103122228453	95.7520912308058	65.9682629972557	76.2500272540072	89.9316490238092	55.7788809033493	77.6832609628273	67.1099013667108	OsARF1	- && sp|Q2R3F5|ARFW_ORYSJ Auxin response factor 23 OS=Oryza sativa subsp. japonica OX=39947 GN=ARF23 PE=1 SV=2 && PF02309:AUX/IAA family	ARF
Os10g0411700	376.463706094573	323.692953699858	429.11165945522	410.108948621108	413.56904945849	355.775068751159	474.744263622729	528.570716166682	430.894061612998	614.295312747152	396.015825619555	481.20552865086	OsRPS28	- && sp|P46302|RS28_MAIZE 40S ribosomal protein S28 OS=Zea mays OX=4577 GN=RPS28 PE=3 SV=1 && -	bHLH
Os03g0255500	98.9116105821502	96.1510646633931	92.1526068237822	122.961597055721	116.858751495665	131.629101417612	87.4002861428231	46.5028319737072	125.070743990984	80.4278315334215	105.169767504699	152.401075717406	Os03g0255500	- && sp|Q9SLZ0|PCKA_MAIZE Phosphoenolpyruvate carboxykinase (ATP) OS=Zea mays OX=4577 PE=2 SV=1 && PF01293:Phosphoenolpyruvate carboxykinase	VOZ
Os04g0464200	167.287211890124	141.939567831525	160.567248588907	122.728761841331	125.465288951733	128.926211457901	131.803946249365	114.312281867081	128.022239602506	131.957895440827	102.75653386104	114.465376748946	BAD1	- && sp|O24174|BADH1_ORYSJ Betaine aldehyde dehydrogenase 1 OS=Oryza sativa subsp. japonica OX=39947 GN=BADH1 PE=1 SV=1 && PF00171:Aldehyde dehydrogenase family	bHLH
Os04g0665600	117.779677353945	112.793031699584	110.618245290291	68.6349923096344	65.0673324160386	100.352335661965	92.8977177769211	83.2879700302504	102.683021753693	83.0881248344203	72.3471145153529	77.1299343610145	RLI1	- && sp|Q0WVU3|PHL5_ARATH Myb family transcription factor PHL5 OS=Arabidopsis thaliana OX=3702 GN=PHL5 PE=2 SV=1 && PF00249:Myb-like DNA-binding domain	G2-like
Os10g0465800	578.205394291472	462.340371446098	489.490318681717	699.460641116227	638.997490814951	539.891728806602	733.338960729585	626.318127254225	590.87488958199	712.041984421637	680.472	747.160252635909	OsRPL21.2	- && sp|Q9FDZ9|RL212_ARATH 60S ribosomal protein L21-2 OS=Arabidopsis thaliana OX=3702 GN=RPL21E PE=2 SV=1 && -	-
Os08g0112700	232.53383652679	285.675384110784	249.340411698124	149.826813106662	181.699560043962	221.58812773361	230.322149646124	235.916752763208	200.545646097282	248.779645154986	161.505686185262	171.485161560101	MADS26	- && sp|A2YQK9|MAD26_ORYSI MADS-box transcription factor 26 OS=Oryza sativa subsp. indica OX=39946 GN=MADS26 PE=2 SV=2 && PF00319:SRF-type transcription factor (DNA-binding and dimerisation domain)|PF01486:K-box region	MIKC_MADS
Os09g0241700	57.1342958551553	72.3818047869797	60.1490013275491	55.7362959081196	54.8899740554643	66.2346447468833	55.5497477540159	61.6425732036334	57.6752589028975	43.5427858644135	62.9156716787674	54.6174087300095	Os09g0241700	- && - && PF14303:No apical meristem-associated C-terminal domain	GRAS
Os02g0714600	176.680087132138	142.955925987159	159.15373969027	168.99567884628	155.363585946446	110.807673463255	282.109119856036	200.759602144634	143.843844377907	132.99609425284	216.05064665223	236.312737391052	Os02g0714600	- && sp|Q6ZFT5|KPRS4_ORYSJ Ribose-phosphate pyrophosphokinase 4 OS=Oryza sativa subsp. japonica OX=39947 GN=Os02g0714600 PE=2 SV=1 && PF00156:Phosphoribosyl transferase domain|PF13793:N-terminal domain of ribose phosphate pyrophosphokinase	B3
Os01g0948600	285.743719505431	290.51782136438	282.510752849929	203.512782171595	303.294321801728	344.251618914035	229.188619402729	319.50241920229	288.136571136816	366.546691540762	198.019140420025	228.783672686817	Os01g0948600	- && - && -	-
Os06g0233400	218.455567096094	259.935281251711	212.211771474482	217.908889784928	252.87748430265	271.957800676618	170.940447764481	167.529270370996	185.110487362915	206.945114006111	185.775368973693	189.619917819712	Os06g0233400	- && sp|Q96GG9|DCNL1_HUMAN DCN1-like protein 1 OS=Homo sapiens OX=9606 GN=DCUN1D1 PE=1 SV=1 && PF14555:UBA-like domain|PF03556:Cullin binding	-
Os04g0620700	82.7130657083068	95.836074033964	84.9911075140612	100.886312655024	100.923513896084	106.142062579374	104.394628873828	98.5377125096679	80.7423791196995	103.365493951609	108.116131956689	109.002699217222	OsNUC1-S	- && sp|Q7XTT4|NUCL2_ORYSJ Nucleolin 2 OS=Oryza sativa subsp. japonica OX=39947 GN=Os04g0620700 PE=2 SV=2 && PF00076:RNA recognition motif. (a.k.a. RRM, RBD, or RNP domain)	bHLH
Os11g0607200	110.914336999077	105.817130506733	118.509410204032	94.9215662436298	90.4253154673136	94.421817416433	70.313890191387	100.73652260254	85.0460611588313	121.91222412436	90.9155198329135	91.7676646909642	OsSERL1	- && sp|Q6K4T4|SERK4_ORYSJ LRR receptor kinase SERK2 OS=Oryza sativa subsp. japonica OX=39947 GN=SERK4 PE=3 SV=1 && PF08263:Leucine rich repeat N-terminal domain|PF13855:Leucine rich repeat|PF00069:Protein kinase domain	CO-like
Os08g0504700	261.325270615103	286.080923958642	294.860281455087	202.926013203319	269.460928567777	239.94698210659	206.351943975421	235.937679505913	215.016877981014	308.509088794599	234.944109770004	244.56684312752	SAP11	- && sp|Q84PD8|SAP11_ORYSJ Zinc finger A20 and AN1 domain-containing stress-associated protein 11 OS=Oryza sativa subsp. japonica OX=39947 GN=SAP11 PE=2 SV=1 && PF01428:AN1-like Zinc finger|PF01754:A20-like zinc finger	NF-YB
Os04g0679400	249.045961192226	135.442331336908	224.563296201605	97.9138734958784	108.116433507292	117.033173883621	135.904134513846	82.6456534987177	161.132521500815	162.730008108806	153.891535770197	181.489784660538	Os04g0679400	- && sp|P24805|TSJT1_TOBAC Stem-specific protein TSJT1 OS=Nicotiana tabacum OX=4097 GN=TSJT1 PE=2 SV=1 && PF12481:Aluminium induced protein	NAC
Os03g0858800	162.379475281811	130.907596889637	134.007723943428	151.17830862096	172.493856659417	208.654201995956	149.657546517776	146.486953207302	190.819817904332	119.696464856643	139.179570114101	139.219078877289	Os03g0858800	- && sp|O49660|DTX56_ARATH Protein DETOXIFICATION 56 OS=Arabidopsis thaliana OX=3702 GN=DTX56 PE=1 SV=1 && PF01554:MatE	B3
Os08g0535400	135.763071659927	181.165525615383	110.411536142377	144.457455563147	187.475563450792	204.198013028231	115.496717142774	76.2381446511394	100.404005296565	116.177350172974	136.531714996214	137.79810534357	Os08g0535400	- && sp|Q0WQK2|ZDHC9_ARATH Probable protein S-acyltransferase 7 OS=Arabidopsis thaliana OX=3702 GN=PAT07 PE=1 SV=1 && PF01529:DHHC palmitoyltransferase	M-type_MADS
Os03g0701900	152.827139932991	201.590637145429	166.180622495296	132.459210031543	147.060824498228	194.167742305923	134.521406790451	148.246351431811	132.022318872841	129.081466571597	123.173911421362	128.975291172027	Os03g0701900	- && - && PF04696:pinin/SDK/memA/ protein conserved region	WRKY
Os01g0813900	77.5449548162981	93.3167940002436	76.2660630322858	70.6473149989809	81.9061034993476	88.9355719238812	69.999893079079	67.8499902340817	80.0110982028208	65.9581914534722	74.4396045723062	65.7902821935419	Os01g0813900	- && sp|Q8RXE7|AGD14_ARATH Probable ADP-ribosylation factor GTPase-activating protein AGD14 OS=Arabidopsis thaliana OX=3702 GN=AGD14 PE=1 SV=2 && PF01412:Putative GTPase activating protein for Arf	-
Os04g0191400	391.441954829619	709.584684940891	387.779582409924	273.562196818361	345.036942877398	281.302413757493	403.890415219973	351.038545298542	206.586118502195	271.344410321593	288.665406992038	368.97696414911	Os04g0191400	- && - && -	-
Os04g0501000	270.917653819113	241.35150746366	342.294831391308	344.976531951046	285.287563125861	228.344642470385	361.847957362589	419.183976996226	330.072369553309	413.912327987804	371.080040915842	422.179330187918	Os04g0501000	- && sp|O22644|RL23A_FRIAG 60S ribosomal protein L23A OS=Fritillaria agrestis OX=64177 GN=RPL23A PE=2 SV=1 && PF03939:Ribosomal protein L23, N-terminal domain|PF00276:Ribosomal protein L23	bHLH
Os06g0558700	184.861991168425	177.526423805432	176.694386200666	161.198025748484	172.600035848965	179.818067794128	158.492119034535	158.806265464799	159.681916066798	141.548792350977	138.282498377055	139.499820654715	Os06g0558700	- && sp|Q8VYW1|PAPS4_ARATH Nuclear poly(A) polymerase 4 OS=Arabidopsis thaliana OX=3702 GN=PAPS4 PE=1 SV=1 && PF04926:Poly(A) polymerase predicted RNA binding domain	-
Os05g0155601	88.6158600696026	81.1981505104568	83.4567352231804	99.7140772709956	96.9798293737343	90.0201372854407	96.9385859267383	92.0216432559001	89.2329251369299	106.927889551694	88.8718746842244	96.6614841221808	Imp3	- && sp|Q9SLX0|IMA1B_ORYSJ Importin subunit alpha-1b OS=Oryza sativa subsp. japonica OX=39947 GN=Os05g0155601 PE=1 SV=2 && PF01749:Importin beta binding domain|PF00514:Armadillo/beta-catenin-like repeat|PF16186:Atypical Arm repeat	GATA
Os12g0600701	206.784651694365	281.057409836716	226.189548506598	224.64989652681	239.213087472395	218.809651007767	189.816125616277	220.440328951411	200.959845103481	200.55900812693	178.46353313856	181.43838580975	Os12g0600701	- && - && -	-
Os01g0236300	120.618730188581	109.309641154705	108.611779549879	84.6115314742805	74.5886406135818	89.6314011385792	92.3194348250625	98.079312663464	81.8403675236648	106.449	92.8687986257587	82.1926092429917	OsARF16	- && sp|Q5NB85|ARFA_ORYSJ Auxin response factor 1 OS=Oryza sativa subsp. japonica OX=39947 GN=ARF1 PE=2 SV=1 && PF06507:Auxin response factor|PF02362:B3 DNA binding domain|PF02309:AUX/IAA family	ARF
Os07g0448100	265.559177591198	154.760183276368	280.421108894709	105.658211331356	144.196767819594	308.997706513156	169.085065202902	214.774903265721	213.991332752305	204.817666656098	201.175923562897	153.135345474391	OsPIP2	- && sp|Q8GRT8|PIP24_ORYSJ Aquaporin PIP2-4 OS=Oryza sativa subsp. japonica OX=39947 GN=PIP2-4 PE=2 SV=1 && PF00230:Major intrinsic protein	C3H
Os10g0370800	59.5453764076855	33.8906389339591	54.4791391228409	46.0826867550087	45.2736617950749	13.1436979377814	50.7868894579023	56.2339089179181	83.458138820526	41.6926788151228	54.2814341852096	69.4571242254202	Os10g0370800	- && sp|Q12628|EXG_KLULA Glucan 1,3-beta-glucosidase OS=Kluyveromyces lactis (strain ATCC 8585 / CBS 2359 / DSM 70799 / NBRC 1267 / NRRL Y-1140 / WM37) OX=284590 GN=KLLA0C05324g PE=3 SV=1 && PF00150:Cellulase (glycosyl hydrolase family 5)	-
Os01g0639900	223.967912238561	197.955032980206	223.593447801532	191.30612540229	212.061749690245	205.639067572258	177.521585510648	204.80219233421	282.483392209247	249.424444045211	132.194878228802	180.917495111391	BETACA1	- && sp|P40880|CAHC_HORVU Carbonic anhydrase, chloroplastic OS=Hordeum vulgare OX=4513 PE=2 SV=1 && PF00484:Carbonic anhydrase	bHLH
Os11g0696600	120.575261853465	124.269682443215	128.943533682813	154.122193350768	169.999419874861	237.654468780639	92.8967996361004	105.998711950369	88.7370345076326	144.534507817592	144.381528269966	152.665794218607	Os11g0696600	- && - && -	LBD
Os07g0158900	100.46353783087	117.368313772411	90.1704906071644	96.4862169984667	109.655133986853	131.871574032621	97.2131985164526	106.195975381046	100.699375812753	87.9133195129378	106.630495644414	94.7340408968079	OsFbox341	- && sp|Q9LXQ8|FBL60_ARATH F-box/LRR-repeat protein At3g58940 OS=Arabidopsis thaliana OX=3702 GN=At3g58940 PE=2 SV=1 && -	MYB
Os02g0176700	96.5609216451726	85.263507164211	102.806444268682	61.9719515236188	65.2322391928579	100.285871698723	111.729801777952	96.6364816201205	101.934363414672	59.0126590753391	90.0254955577623	70.7105275614382	osACA9	- && sp|Q7X8B5|ACA5_ORYSJ Calcium-transporting ATPase 5, plasma membrane-type OS=Oryza sativa subsp. japonica OX=39947 GN=ACA5 PE=1 SV=2 && PF12515:Ca2+-ATPase N terminal autoinhibitory domain|PF00689:Cation transporting ATPase, C-terminus|PF00122:E1-E2 ATPase|PF00702:haloacid dehalogenase-like hydrolase|PF00690:Cation transporter/ATPase, N-terminus	MYB_related
Os06g0717200	99.856603594176	97.0251652512421	74.2167034112326	63.9045121622596	76.2963230213509	87.2944446109874	90.8038995915066	68.3444695360803	53.1749819197338	85.2166736844972	57.482495474382	56.4443684920252	FON1	- && sp|Q5Z9N5|FON1_ORYSJ Leucine-rich repeat receptor-like kinase protein FLORAL ORGAN NUMBER1 OS=Oryza sativa subsp. japonica OX=39947 GN=FON1 PE=1 SV=1 && PF13855:Leucine rich repeat|PF08263:Leucine rich repeat N-terminal domain|PF07714:Protein tyrosine kinase	STAT
Os03g0820600	315.143563402979	271.733433929361	379.80135100148	309.203160744186	281.526304063689	229.873570376492	290.767574758664	313.53052561233	305.386051771684	342.646010462222	260.068100046314	300.985207073321	OsADF4	- && sp|Q84TB3|ADF4_ORYSJ Actin-depolymerizing factor 4 OS=Oryza sativa subsp. japonica OX=39947 GN=ADF4 PE=1 SV=1 && PF00241:Cofilin/tropomyosin-type actin-binding protein	bHLH
Os02g0612800	88.9188567844558	82.3879535892612	92.1475820930905	67.0760346935531	68.2502078654569	79.2541112261678	83.2806665711402	80.1712494620575	82.6581135722489	72.1248856553652	84.9761524481762	70.6475374648003	BIP135	- && sp|Q04264|PDS5_YEAST Sister chromatid cohesion protein PDS5 OS=Saccharomyces cerevisiae (strain ATCC 204508 / S288c) OX=559292 GN=PDS5 PE=1 SV=1 && -	B3
Os11g0456300	128.889690236071	106.784921129397	113.569479411115	130.071504029439	129.289805636181	119.719038076711	136.028816259775	124.815497852692	128.902060599715	136.845662525556	128.532740078407	140.115296182182	OSK1	- && sp|Q6PL11|SKP1_ORYSJ SKP1-like protein 1 OS=Oryza sativa subsp. japonica OX=39947 GN=SKP1 PE=1 SV=1 && -	Nin-like
Os04g0549600	102.251506882513	225.429615342396	94.8485677986139	164.829013378049	212.631749099994	285.093662104809	106.936943163382	104.428219130117	92.1428930514111	127.703448048014	117.509788101846	137.147319492996	OsDjA6	- && sp|Q0JB88|DJA6_ORYSJ Chaperone protein dnaJ A6 OS=Oryza sativa subsp. japonica OX=39947 GN=DJA6 PE=1 SV=1 && PF00684:DnaJ central domain|PF00226:DnaJ domain|PF01556:DnaJ C terminal domain	MYB
Os01g0904700	151.107555113227	178.204594642072	137.997899163908	91.9910739471837	105.930139426876	140.305259606008	135.353725945525	131.498524930108	122.078996034777	96.2924458368294	108.190241057118	78.7539064747507	RR26	- && sp|Q5N6V8|ORR26_ORYSJ Two-component response regulator ORR26 OS=Oryza sativa subsp. japonica OX=39947 GN=RR26 PE=3 SV=2 && PF00249:Myb-like DNA-binding domain|PF00072:Response regulator receiver domain	ARR-B
Os01g0971100	249.230495607671	337.184590318061	248.679001030656	238.07935325986	280.915471873025	372.975442946689	250.748329506723	283.067622808356	265.554611358444	277.655676747349	219.317769807878	184.697378022335	OsDi19-5	- && sp|Q5JME8|DI195_ORYSJ Protein DEHYDRATION-INDUCED 19 homolog 5 OS=Oryza sativa subsp. japonica OX=39947 GN=DI19-5 PE=2 SV=1 && PF14571:Stress-induced protein Di19, C-terminal|PF05605:Drought induced 19 protein (Di19), zinc-binding	-
Os01g0767000	74.7845808637924	80.9477783908955	66.402583827267	64.7899555510317	68.8295287196833	81.3733920666994	71.4342250430545	65.9751742932877	63.6254427384919	70.3905658798759	84.3812668920247	66.5311719766457	Os01g0767000	- && sp|Q0JJ05|NMCPB_ORYSJ Nuclear matrix constituent protein 1b OS=Oryza sativa subsp. japonica OX=39947 GN=NMCP1B PE=1 SV=1 && -	-
Os05g0346300	227.107774415437	214.08041969737	241.905065212807	275.837522929565	237.424584589518	188.010277988972	306.529608555208	264.023634997928	230.636159634436	283.404500124058	311.888072424192	316.621834737645	Os05g0346300	- && sp|Q8LJU5|RS7_ORYSJ 40S ribosomal protein S7 OS=Oryza sativa subsp. japonica OX=39947 GN=RPS7 PE=2 SV=2 && PF01251:Ribosomal protein S7e	MYB
Os09g0392666	278.644468351451	247.195943304228	303.444545751567	211.294504797969	225.041269550826	277.483894614559	200.406583560214	195.472449810547	199.362125640423	191.492795416992	166.714413931216	188.334291658843	Os09g0392666	- && - && -	-
Os02g0572600	168.847	157.587009956813	149.705824482823	91.0641662656407	132.390458239671	302.439520634615	181.608107290626	115.817430892122	108.438764805933	81.4053599905371	99.6928155172808	137.377207756915	Os02g0572600	- && - && -	-
Os04g0518100	162.465883673872	105.625581524694	124.330286837231	93.7126030417878	102.22048662725	77.234095964848	78.5617434061239	84.6658130484759	97.4307995150478	77.2879262856174	67.9154121902194	68.9045867181295	OsPAL02	- && sp|P14717|PAL1_ORYSJ Phenylalanine ammonia-lyase OS=Oryza sativa subsp. japonica OX=39947 GN=PAL PE=1 SV=2 && PF00221:Aromatic amino acid lyase	-
Os03g0622500	33.9093159211111	55.9567914629625	35.4730205928754	45.0814432488742	60.4725127794065	121.287461250884	34.3080775000123	41.0118237706128	65.0518270083665	29.4015764244723	49.6289530325927	52.6506694334905	Os03g0622500	- && - && -	-
Os05g0551000	81.0429466052574	91.503900516501	80.6164465195103	62.7101304162207	68.3221401766816	92.3137904737052	106.045126612877	101.602330611216	106.866573712289	67.2268500515117	106.031360434395	88.7388832778405	OsHRZ2	- && sp|Q8LPQ5|BTS_ARATH Zinc finger protein BRUTUS OS=Arabidopsis thaliana OX=3702 GN=BTS PE=1 SV=1 && PF13639:Ring finger domain|PF01814:Hemerythrin HHE cation binding domain|PF14599:Zinc-ribbon|PF05495:CHY zinc finger	Trihelix
Os03g0279200	273.838845899904	86.1171117364511	277.341141975752	223.469375792938	100.461399608459	14.4034220596913	404.950051912929	452.022696478092	555.017414580704	545.151795516819	467.329902840538	263.982540518216	Os03g0279200	- && sp|A2WQG7|H2A5_ORYSI Probable histone H2A.5 OS=Oryza sativa subsp. indica OX=39946 GN=OsI_002060 PE=3 SV=1 && PF16211:C-terminus of histone H2A|PF00125:Core histone H2A/H2B/H3/H4	GeBP
Os12g0561000	89.1601049670988	62.5108314055468	100.548089439838	100.776165337433	89.2577054871749	67.9072265309848	88.4491403333415	77.0595406836822	75.1423375273382	99.6405313776132	65.1818592984798	91.0558715851052	COX5C	- && sp|Q9SXX7|COX5C_ORYSJ Cytochrome c oxidase subunit 5C OS=Oryza sativa subsp. japonica OX=39947 GN=COX5C PE=3 SV=3 && -	FAR1
Os08g0540300	100.579239647715	121.960947950259	110.650504856148	89.7104787130568	106.300213317418	102.905919199173	91.2437925155004	79.808393251277	87.0388694448958	72.7103157106133	95.7552086244086	88.4501074987739	Os08g0540300	- && sp|Q8W468|ARI8_ARATH Probable E3 ubiquitin-protein ligase ARI8 OS=Arabidopsis thaliana OX=3702 GN=ARI8 PE=2 SV=1 && PF01485:IBR domain, a half RING-finger domain	NAC
Os05g0585900	121.455752458878	128.555816126897	133.620975116222	168.182342288713	172.851797732582	179.786923583454	139.66171222855	109.838417106235	113.333020775663	158.143784752485	155.962557908019	165.781259660361	Os05g0585900	- && sp|O04619|ADNT1_ARATH Mitochondrial adenine nucleotide transporter ADNT1 OS=Arabidopsis thaliana OX=3702 GN=ADNT1 PE=1 SV=1 && PF00153:Mitochondrial carrier protein	TALE
Os07g0185900	371.677276487562	416.258491319936	372.352979667605	275.57296811074	431.01090366255	587.484552569217	433.141557521226	364.893442806542	364.565671620484	399.199157409397	225.27572632105	344.514541137109	Os07g0185900	- && - && -	-
Os01g0897600	158.580553191162	155.608461475671	165.234	115.929157907104	110.306182932602	134.542493612496	146.964101946784	138.461336885577	147.630354687603	130.963830013912	135.839813043585	96.6245535173321	Os1bglu4	- && sp|Q5N863|BGL04_ORYSJ Beta-glucosidase 4 OS=Oryza sativa subsp. japonica OX=39947 GN=BGLU4 PE=2 SV=1 && PF00232:Glycosyl hydrolase family 1	C2H2
Os11g0590700	56.6350111477122	64.3728086618281	57.7637192875716	77.4816495601395	85.6675483391725	81.506453172224	40.9750270299657	50.6706391547954	53.0699636174554	75.8785900407496	77.8004688472219	65.8041628598952	Os11g0590700	- && sp|Q2R8L1|RGA5S_ORYSJ Disease resistance protein RGA5 OS=Oryza sativa subsp. japonica OX=39947 GN=RGA5 PE=2 SV=1 && PF18052:Rx N-terminal domain|PF00931:NB-ARC domain	WRKY
Os03g0835150	247.268934929236	363.715629496097	342.438713203578	195.23058334046	270.481622930673	312.001223178811	251.781478527482	374.726481756108	284.913085606957	378.61287726811	263.965896690824	272.425648320447	Os03g0835150	- && - && -	-
Os01g0918300	114.769225661275	103.839661186668	124.669374283273	105.113963930446	121.460446038055	138.265672842746	129.431076732647	120.43798585613	112.528695638308	137.491388254732	109.069135445419	108.226821443969	smt3	- && sp|P55857|SUMO1_ORYSJ Small ubiquitin-related modifier 1 OS=Oryza sativa subsp. japonica OX=39947 GN=SUMO1 PE=1 SV=1 && -	-
Os10g0346600	113.354332324963	116.096683380965	108.82934856051	108.673921175756	110.44918051286	111.157249726452	125.928579288332	106.184878994939	113.752084534478	106.839537101722	123.768034121679	117.569676925673	Os10g0346600	- && sp|P93484|VSR1_PEA Vacuolar-sorting receptor 1 OS=Pisum sativum OX=3888 GN=BP80 PE=1 SV=1 && PF02225:PA domain|PF12662:Complement Clr-like EGF-like	WRKY
Os06g0113900	38.0678394160368	32.7534696674059	39.260798897504	40.9155240491044	33.2021523897261	27.1646175788978	44.905097007876	33.7947669884514	36.8109806157184	41.6794018168833	42.3312577394254	33.4085441472614	Os06g0113900	- && - && -	-
Os06g0195900	154.594660091932	281.210795140395	131.805332160514	224.185683727065	257.855585160683	286.754984166803	166.601170943303	162.622091500465	130.866284845983	155.433083120621	165.181780129045	183.462307114802	Os06g0195900	- && sp|Q9C6I8|NOG1_ARATH Nucleolar GTP-binding protein 1 OS=Arabidopsis thaliana OX=3702 GN=At1g50920 PE=2 SV=1 && PF08155:NOGCT (NUC087) domain	C3H
Os08g0234000	174.274270504675	164.160977084789	157.468967267736	255.484751270597	233.053670772513	218.850774521844	212.949920842385	209.360263960751	180.453005965714	233.95765730271	243.690675350027	269.275620780331	Os08g0234000	- && sp|P60039|RL73_ARATH 60S ribosomal protein L7-3 OS=Arabidopsis thaliana OX=3702 GN=RPL7C PE=2 SV=1 && PF08079:Ribosomal L30 N-terminal domain|PF00327:Ribosomal protein L30p/L7e	bHLH
Os11g0428800	143.933917937404	83.1177681387723	119.039541100652	179.998302688544	322.589789287125	985.449770170478	165.134580441042	181.52980535304	224.220311269579	778.89883859342	361.946518745951	115.016863611372	OsUCL35	- && sp|A0A0M4FTF3|BCP_PETHY Blue copper protein OS=Petunia hybrida OX=4102 GN=BCP PE=2 SV=1 && PF02298:Plastocyanin-like domain	MYB
Os02g0716500	120.862071293533	81.3531503239765	85.2332221642469	145.234961539692	102.707639357443	83.1927068805433	173.564576451794	120.361314763812	125.646479777306	111.881963319756	159.872830325068	153.231206300671	OsFAD2	- && sp|A3F5L3|DES2_SORBI Fatty acid desaturase DES2 OS=Sorghum bicolor OX=4558 GN=DES2 PE=2 SV=1 && PF11960:Domain of unknown function (DUF3474)|PF00487:Fatty acid desaturase	HSF
Os05g0418000	133.701319186546	148.483116242997	133.967748067404	136.553501937386	137.033299309216	131.165094491985	120.051836173304	121.092717688223	118.124736743785	136.411909520281	120.51588104479	139.404471798248	OsGDI1	- && sp|Q96254|GDI1_ARATH Guanosine nucleotide diphosphate dissociation inhibitor 1 OS=Arabidopsis thaliana OX=3702 GN=GDI1 PE=1 SV=1 && PF00996:GDP dissociation inhibitor	MIKC_MADS
Os04g0462500	121.793761233806	165.480540992115	142.202484339406	141.959174445012	133.715446447946	144.811674215508	105.897942334671	93.1640105944694	110.080702961264	96.3735278752613	102.052661495685	111.347422094226	GF14B	- && sp|Q7XTE8|14332_ORYSJ 14-3-3-like protein GF14-B OS=Oryza sativa subsp. japonica OX=39947 GN=GF14B PE=1 SV=2 && PF00244:14-3-3 protein	E2F/DP
Os06g0135000	83.4394952222617	97.4088297653902	91.0669611322807	74.6478893164686	77.5307195890007	103.658523941165	72.3730599994222	80.1559989301188	83.622929808318	59.8603323795143	72.5456812397744	70.8341	Os06g0135000	- && sp|Q9FHM7|HIR4_ARATH Hypersensitive-induced response protein 4 OS=Arabidopsis thaliana OX=3702 GN=HIR4 PE=1 SV=1 && -	-
Os07g0206700	94.5659525297519	73.4669649840545	90.4728321061094	82.8890632670236	58.3454594062035	49.7728433692067	79.8577485928149	79.0147415102551	92.4186781929737	74.8110224841976	68.7734360752596	77.1041295167008	Ossmt1-1	- && sp|Q6ZIX2|SMT1_ORYSJ Cycloartenol-C-24-methyltransferase 1 OS=Oryza sativa subsp. japonica OX=39947 GN=Smt1-1 PE=2 SV=1 && PF08498:Sterol methyltransferase C-terminal|PF08241:Methyltransferase domain	-
Os01g0607400	69.9359482065133	85.0816066000563	72.3441366606004	66.7601580377933	74.7937306061109	74.7124	70.2161072211353	69.9253317759998	74.9903804624321	61.9437871999578	80.2380544789086	70.9137874796434	OsWD40-17	- && sp|Q9FUY2|LEUNG_ARATH Transcriptional corepressor LEUNIG OS=Arabidopsis thaliana OX=3702 GN=LUG PE=1 SV=2 && PF00400:WD domain, G-beta repeat|PF08513:LisH	CPP
Os03g0815200	108.116745534549	95.7237916990436	100.480095666481	119.396730326261	119.060632248986	70.8427220330998	90.9508729408533	123.720697813217	116.60577218893	105.776	94.4839540141309	113.816783663476	Os03g0815200	- && sp|Q75HE6|MTHR_ORYSJ Probable methylenetetrahydrofolate reductase OS=Oryza sativa subsp. japonica OX=39947 GN=Os03g0815200 PE=2 SV=1 && PF02219:Methylenetetrahydrofolate reductase	HD-ZIP
Os04g0591100	193.932579351057	162.808962371175	175.292	104.859105129334	135.304666337932	146.582549921933	167.003088180038	137.338081760832	149.979757238302	160.750755930199	161.675727232263	173.106528803688	Os04g0591100	- && sp|Q1G3Q4|RITF1_ARATH Protein RGF1 INDUCIBLE TRANSCRIPTION FACTOR 1 OS=Arabidopsis thaliana OX=3702 GN=RITF1 PE=1 SV=1 && PF04640:PLATZ transcription factor	Trihelix
Os06g0591200	403.680526101305	256.498537309458	377.919303422475	139.936664730752	575.958429986745	400.457138174816	137.618150655088	247.219154447919	165.948944420665	189.756549691974	169.291945818154	283.736891826312	Os06g0591200	- && - && -	-
Os05g0493800	166.528317871401	129.991946747231	158.159424527456	116.76319189181	125.918333530083	236.384394403129	110.586294492359	179.450443869415	137.324868169128	167.003918473708	147.794668221683	103.94176605253	Os05g0493800	- && sp|Q9FL41|WTR38_ARATH WAT1-related protein At5g07050 OS=Arabidopsis thaliana OX=3702 GN=At5g07050 PE=2 SV=1 && PF00892:EamA-like transporter family	ERF
Os09g0397300	67.3269486510993	49.2300748131356	66.3075996066873	47.1230749916089	47.8347191622188	41.2202460934523	65.7679027798664	52.1190764649842	51.5392578223821	44.1092574683411	69.7427398227099	62.3210218445316	Os09g0397300	- && sp|Q94AH8|TPS6_ARATH Alpha,alpha-trehalose-phosphate synthase [UDP-forming] 6 OS=Arabidopsis thaliana OX=3702 GN=TPS6 PE=1 SV=2 && PF00982:Glycosyltransferase family 20|PF02358:Trehalose-phosphatase	-
Os02g0132500	145.345196830914	159.901880427594	129.863020233621	163.610519278108	170.661206621278	192.026690180408	154.113562591517	184.128928298272	94.5555622788546	184.268059812274	97.2948062000168	141.021764515077	OsbZIP14	- && sp|C0Z2L5|BZP44_ARATH bZIP transcription factor 44 OS=Arabidopsis thaliana OX=3702 GN=BZIP44 PE=1 SV=1 && PF00170:bZIP transcription factor	bZIP
Os05g0126300	144.113235456097	149.960529559401	138.257016994715	132.684690793198	159.31532994174	165.442496896284	118.177588430827	133.247466728972	125.861589783383	129.319428703174	134.830412269447	123.217381598061	Os05g0126300	- && - && -	MYB_related
Os12g0180400	404.048378711507	435.345436579619	430.254230488226	373.113618460642	466.429793010527	508.402097610287	368.807201686979	399.897350767441	334.106178533878	475.579110733679	369.867637247898	400.479134356162	Os12g0180400	- && sp|Q39290|RPAB5_BRANA DNA-directed RNA polymerases I, II, and III subunit RPABC5 OS=Brassica napus OX=3708 PE=3 SV=1 && PF01194:RNA polymerases N / 8 kDa subunit	-
Os01g0260800	320.204912116607	270.507114284741	343.905630597855	245.807679685415	257.481571672054	184.994418361394	268.840507221679	289.321012122684	239.085402911059	323.031134665317	234.13111178747	224.155181495077	Os01g0260800	- && - && -	-
Os03g0619875	288.061862933609	333.006056347447	259.903698494624	131.587572903721	193.15014080665	275.582913583073	265.764328787604	271.886157458338	326.876895094114	207.222060728428	145.471054493951	158.769152990981	Os03g0619875	- && - && -	-
Os07g0673100	166.554861103858	197.04396095551	159.470145850334	197.72868533301	189.239641102835	169.675711552948	183.550899368306	195.732504514799	181.979231995632	179.973421204053	199.695479317544	190.701031999743	OsTINP1	- && sp|Q54GN8|NSA2_DICDI Ribosome biogenesis protein NSA2 homolog OS=Dictyostelium discoideum OX=44689 GN=nsa2 PE=3 SV=1 && PF01201:Ribosomal protein S8e	-
Os01g0109700	49.1532826894167	49.1338078434863	46.8210727305494	44.7728312759066	46.6209742686264	51.2396353321142	49.865313117989	54.4318460683512	55.893229784613	46.4287518653815	52.1972713170874	47.2987451419628	Os01g0109700	- && sp|O48686|SNL3_ARATH Paired amphipathic helix protein Sin3-like 3 OS=Arabidopsis thaliana OX=3702 GN=SNL3 PE=1 SV=3 && PF16879:C-terminal domain of Sin3a protein|PF02671:Paired amphipathic helix repeat|PF08295:Sin3 family co-repressor	WRKY
Os02g0533900	162.472599385905	187.065866345135	162.57569034689	191.163404876279	219.267856446695	204.747258174639	119.559201979338	127.458438355356	137.911073876574	170.585938197491	124.132377224785	147.410317263816	OsCPA1	- && sp|Q93XI4|AGUB_ORYSJ N-carbamoylputrescine amidase OS=Oryza sativa subsp. japonica OX=39947 GN=CPA PE=2 SV=1 && PF00795:Carbon-nitrogen hydrolase	TCP
Os12g0284000	86.8407519408363	86.6691566455799	93.6243384333197	73.1667194693913	86.5128181631784	96.3458003916063	73.4415424749633	74.946231078637	78.2561251576608	69.2015355368241	78.7862324632323	77.0598224600156	Os12g0284000	- && sp|Q15751|HERC1_HUMAN Probable E3 ubiquitin-protein ligase HERC1 OS=Homo sapiens OX=9606 GN=HERC1 PE=1 SV=2 && PF00415:Regulator of chromosome condensation (RCC1) repeat	HB-other
Os05g0491100	254.965349691391	182.705	238.932658813717	300.977746842801	197.604302021012	151.44956014897	284.593496911356	285.655669645461	285.504893742809	326.385956385614	241.648113266222	293.603547740748	CALa*	- && sp|A2Y609|CALM2_ORYSI Calmodulin-2 OS=Oryza sativa subsp. indica OX=39946 GN=CAM2 PE=3 SV=1 && PF13499:EF-hand domain pair	HSF
Os04g0648900	255.145771256849	188.170017456954	236.491765081054	123.986277031185	171.976283376521	247.080014991179	174.338066768872	161.323952934767	152.150227084857	175.696611014894	175.843602338635	179.18294164784	OsERF#008	- && sp|O22174|ERF08_ARATH Ethylene-responsive transcription factor ERF008 OS=Arabidopsis thaliana OX=3702 GN=ERF008 PE=2 SV=1 && PF00847:AP2 domain	ERF
Os03g0680800	75.6685465996831	77.7481931556611	71.5380872195853	64.0559147421638	76.7244535471551	82.7429943689218	58.7998723217057	67.0639721558332	73.7378960517089	59.6027654318637	58.5175096543456	66.8820025209633	OsBIHD1	- && sp|Q9SIW1|BLH7_ARATH BEL1-like homeodomain protein 7 OS=Arabidopsis thaliana OX=3702 GN=BLH7 PE=1 SV=1 && PF07526:Associated with HOX|PF05920:Homeobox KN domain	TALE
Os01g0908200	161.534113461844	154.667334495746	182.06276493704	156.518243860865	163.661754986325	187.590227650772	164.523298034411	115.932874563434	127.276844224607	160.239286328458	128.634950084396	166.258095985029	OsBT	- && sp|Q94BN0|BT2_ARATH BTB/POZ and TAZ domain-containing protein 2 OS=Arabidopsis thaliana OX=3702 GN=BT2 PE=1 SV=1 && PF00651:BTB/POZ domain|PF02135:TAZ zinc finger	C2H2
Os06g0272850	218.025928662563	198.536587635539	214.39595337436	81.8012868907537	110.502614773705	136.28508972756	133.967753494222	129.667094933282	198.428351535283	145.699129704731	113.735908484101	104.913	OsTBL65	- && sp|Q9M896|TBL20_ARATH Protein trichome birefringence-like 20 OS=Arabidopsis thaliana OX=3702 GN=TBL20 PE=2 SV=2 && PF13839:GDSL/SGNH-like Acyl-Esterase family found in Pmr5 and Cas1p	bZIP
Os09g0392400	34.2246621483354	45.374911073199	36.9374943436341	33.5357930546577	35.5982316236166	47.2749873390601	35.7525523988489	37.0035009268972	37.4822101604193	27.8336400159284	32.6719301672641	33.6957604111527	Os09g0392400	- && sp|Q8S628|AB51G_ORYSJ ABC transporter G family member 51 OS=Oryza sativa subsp. japonica OX=39947 GN=ABCG51 PE=3 SV=1 && -	MYB_related
Os07g0507700	104.970994429299	145.684107389397	108.845804026437	91.5486639883866	111.504141154266	129.152142342603	97.2919879745411	87.5465396784477	89.3482174463507	79.2836577710035	93.7398920329536	95.5667029074165	Os07g0507700	- && sp|Q9LS28|GTE12_ARATH Transcription factor GTE12 OS=Arabidopsis thaliana OX=3702 GN=GTE12 PE=2 SV=2 && PF00439:Bromodomain	HB-other
Os11g0169900	215.112646745418	233.666972435884	217.807117644117	212.366832214041	221.438921287334	200.718646517095	249.706109150071	214.977969148546	213.808368847678	243.844520662249	181.912011052604	202.154527824976	Os11g0169900	- && sp|A2ZBW5|VATL_ORYSI V-type proton ATPase 16 kDa proteolipid subunit OS=Oryza sativa subsp. indica OX=39946 GN=VATP-P1 PE=2 SV=1 && PF00137:ATP synthase subunit C	C2H2
Os05g0539400	92.246470525958	129.411740845271	95.4453664324143	93.920453450895	102.284312785028	110.205919097703	73.6137400859997	80.3246428646005	82.8753271999586	72.3515226528927	82.8014110976402	80.8743992052492	OsBgal9	- && sp|Q0DGD7|BGAL8_ORYSJ Beta-galactosidase 8 OS=Oryza sativa subsp. japonica OX=39947 GN=Os05g0539400 PE=2 SV=1 && PF01301:Glycosyl hydrolases family 35|PF13364:Beta-galactosidase jelly roll domain	C2H2
Os08g0167000	83.2485025706605	95.7341152724151	64.2790902252236	62.6329620445885	71.0670770756496	76.7472185109618	98.9952139188421	70.7270460052871	65.7263299347881	89.0922418878935	69.1268204810146	56.1836874721424	OsABCG18	- && sp|Q9C6W5|AB14G_ARATH ABC transporter G family member 14 OS=Arabidopsis thaliana OX=3702 GN=ABCG14 PE=1 SV=1 && PF00005:ABC transporter|PF01061:ABC-2 type transporter	G2-like
Os04g0115700	77.2609424303454	39.490275285223	84.1416101307577	67.8587572435632	22.7102045712935	6.40701937763808	67.078029407354	46.1217726161543	44.663621268152	42.4064433765934	84.9993721044029	71.2999832246166	Os04g0115700	- && - && -	-
Os01g0626900	102.957678793959	126.17360442064	103.609583411255	97.1441120903349	125.113047083262	145.87645279157	79.0268638506713	107.894796625996	98.3403384017476	102.063255362559	98.1313965219363	86.1987192247334	Os01g0626900	- && sp|Q9ASX9|BH144_ARATH Transcription factor bHLH144 OS=Arabidopsis thaliana OX=3702 GN=BHLH144 PE=1 SV=1 && -	bHLH
Os03g0212700	103.183439479771	83.3166882153635	94.3268613026626	114.736585084348	97.4768646219226	67.641056189088	116.145248413557	99.554305015599	116.209405536758	113.887952196087	101.807742033982	113.043496024134	Os03g0212700	- && sp|Q42290|MPPB_ARATH Probable mitochondrial-processing peptidase subunit beta, mitochondrial OS=Arabidopsis thaliana OX=3702 GN=MPPbeta PE=1 SV=2 && PF00675:Insulinase (Peptidase family M16)|PF05193:Peptidase M16 inactive domain	-
Os02g0260700	141.151096197347	125.438152269224	129.083706724113	93.6491295076381	117.144663575471	133.988845944729	103.518311270234	84.5560737851369	105.954776469013	91.0147852773922	97.6206846017819	98.8054633705314	Os02g0260700	- && sp|Q9FPW6|POB1_ARATH BTB/POZ domain-containing protein POB1 OS=Arabidopsis thaliana OX=3702 GN=POB1 PE=1 SV=2 && PF00651:BTB/POZ domain|PF07707:BTB And C-terminal Kelch	-
Os09g0573200	51.6969087234409	64.6139203029249	58.0823762698361	54.7295421424921	55.1117294478209	64.4347474892697	55.4091896277328	56.7279820285636	57.950860005554	45.5773440203291	59.4579430552266	52.7187874900524	Os09g0573200	- && - && PF12070:Protein SCAI	-
Os07g0196900	311.697071523865	371.430686954019	324.342628825773	265.50683902765	294.126443478903	368.361751133716	230.253691423619	199.425310905265	230.727001021296	236.192595694908	242.805472175265	208.245062708773	OsFbox349	- && - && -	-
Os04g0468600	133.549644405847	115.264479046524	128.328693981561	152.981217810498	190.551	163.313854058148	72.3809312473154	70.7621141179802	187.51043313176	137.010962626989	98.4019034429583	173.595182375823	Os04g0468600	- && sp|F2VYU4|PIK1_ORYSJ Disease resistance protein Pik-1 OS=Oryza sativa subsp. japonica OX=39947 GN=PIK-1 PE=1 SV=1 && -	-
Os01g0167500	148.033308559791	150.095075022989	173.350258713539	109.675647268866	119.236535943533	91.7531768553765	126.474042125873	129.711444178927	131.742087646609	136.837959854019	120.24671713168	136.852025503354	Os01g0167500	- && sp|Q8RXL8|UXT3_ARATH UDP-xylose transporter 3 OS=Arabidopsis thaliana OX=3702 GN=UXT3 PE=1 SV=1 && PF03151:Triose-phosphate Transporter family	NAC
Os01g0750500	256.862033839817	194.786269483321	255.992272760418	158.220322013772	158.051416828202	156.99684654869	187.860145712894	143.506408078801	165.619157170227	207.282575381695	221.67298994853	211.006184237093	Os01g0750500	- && sp|Q78PG9|CCD25_MOUSE Coiled-coil domain-containing protein 25 OS=Mus musculus OX=10090 GN=Ccdc25 PE=1 SV=1 && PF05670:NFACT protein RNA binding domain	MYB
Os08g0559600	108.885070439001	107.298362189902	108.688211832644	92.1767511375432	82.7564696390905	93.971212349824	132.531483620452	110.849883585402	115.820102866993	112.385381742904	98.2493186551458	93.5744762387462	Dad	- && sp|Q9LIR4|ILVD_ARATH Dihydroxy-acid dehydratase, chloroplastic OS=Arabidopsis thaliana OX=3702 GN=DHAD PE=1 SV=1 && PF00920:Dehydratase family	-
Os02g0595400	287.783197152599	305.521994560177	213.818316085898	274.541558753527	312.69026309726	339.963144773354	265.769838975101	263.007410514484	226.096117697892	263.661185038201	227.463781865655	262.750414341466	Os02g0595400	- && - && PF03879:Cgr1 family	-
Os01g0149800	271.030222534649	339.818814689651	288.269704248507	299.223498895056	496.862785888279	564.640122042421	184.55421445559	312.307363662498	267.807648349818	440.225404613289	288.436458963238	321.95085778077	OsMT2a	- && sp|P94029|MT2A_ORYSJ Metallothionein-like protein 2A OS=Oryza sativa subsp. japonica OX=39947 GN=MT2A PE=2 SV=1 && PF01439:Metallothionein	-
Os03g0293850	47.733061728872	85.2999073920608	55.7484035497618	52.2748842090099	56.3776690735803	73.5066038376691	44.6062995254734	53.5713505807293	54.6669343903011	35.6716324623169	44.9667077390631	41.322989314485	Os03g0293850	- && - && -	-
Os03g0826800	304.539904141522	218.719391537335	306.101104935322	154.951948592353	188.011039793354	194.678334869745	214.649694103533	157.971666043712	318.093936787261	211.313238316572	195.782833011518	271.285328029518	Os03g0826800	- && - && -	-
Os10g0564300	295.988673695319	189.663934825278	232.422416376814	341.370111431257	267.757295436041	271.298654869976	350.016073883634	319.36842443702	277.74069769896	400.850186734573	333.197986721859	351.695676817125	Os10g0564300	- && sp|P51419|RL273_ARATH 60S ribosomal protein L27-3 OS=Arabidopsis thaliana OX=3702 GN=RPL27C PE=2 SV=2 && PF01777:Ribosomal L27e protein family	GRAS
Os02g0832500	191.324606761126	195.440052569413	193.846285442362	167.982280301372	186.416567004917	199.618514519836	149.753457064805	146.759562767668	148.960109492044	172.927474863932	161.884014074962	146.241135706023	OsGSL7	- && sp|Q9AUE0|CALS1_ARATH Callose synthase 1 OS=Arabidopsis thaliana OX=3702 GN=CALS1 PE=1 SV=2 && PF02364:1,3-beta-glucan synthase component	-
Os09g0535000	124.67431305625	113.532747962855	121.871266525262	102.737085256839	106.290126202929	110.790415590313	92.3956271474773	96.0836820229894	99.9853881364641	89.8397488865049	81.3007706003268	99.3983802930707	Os09g0535000	- && sp|P46225|TPIC_SECCE Triosephosphate isomerase, chloroplastic OS=Secale cereale OX=4550 PE=1 SV=1 && PF00121:Triosephosphate isomerase	bHLH
Os09g0565300	120.097358879776	147.093678305228	134.196453512603	70.6407631867849	99.723867837968	125.684880608114	74.7232876066861	108.196510269484	143.865119623095	104.69744562725	70.0310929759865	60.6914031899474	Os09g0565300	- && sp|Q9SS90|RGLG1_ARATH E3 ubiquitin-protein ligase RGLG1 OS=Arabidopsis thaliana OX=3702 GN=RGLG1 PE=1 SV=1 && -	M-type_MADS
Os03g0234350	526.206910072505	591.798221593075	466.204751147322	674.215022444447	652.632222299655	728.020110349259	548.023156629906	488.509136288652	464.639763124983	581.331386073548	620.422652232038	676.292530290065	Os03g0234350	- && sp|P0CH34|RL40A_ORYSJ Ubiquitin-60S ribosomal protein L40-1 OS=Oryza sativa subsp. japonica OX=39947 GN=Ub-CEP52-1 PE=2 SV=1 && PF01020:Ribosomal L40e family|PF00240:Ubiquitin family	MYB_related
Os12g0508300	408.831405960131	311.358559106024	454.06287383199	497.73877012141	350.245685533462	290.703527042298	553.239624599997	549.480160588843	476.303921839977	652.097152894765	566.115707932504	580.463411801338	Os12g0508300	- && sp|Q5I7K3|RS29_WHEAT 40S ribosomal protein S29 OS=Triticum aestivum OX=4565 GN=RPS29 PE=1 SV=1 && -	MYB_related
Os06g0172600	484.322711449277	429.174269849797	421.633660707417	477.69003982911	406.00499953165	354.158031180511	512.221793199307	485.894082047403	375.067271624378	488.40598315658	441.154101365205	497.505875649861	Os06g0172600	- && sp|P49689|RS30_ARATH 40S ribosomal protein S30 OS=Arabidopsis thaliana OX=3702 GN=RPS30A PE=3 SV=3 && -	-
Os01g0612600	88.4292616234874	94.9759572104918	93.843769392757	84.5950563518457	96.5535489385389	119.236989731027	86.9467978188754	85.7052731086883	90.3999628850289	84.107056998665	93.3729251645427	87.2176213022135	Os01g0612600	- && - && -	CPP
Os05g0497300	201.576876357315	305.123120280448	165.736533690841	250.591909827647	313.491350364032	209.431672851124	115.097029081988	156.195085554921	109.157260910173	176.824715344431	214.951863462474	196.06490488909	OsERF#074	- && sp|Q9LW49|ERF4_NICSY Ethylene-responsive transcription factor 4 OS=Nicotiana sylvestris OX=4096 GN=ERF4 PE=2 SV=1 && PF00847:AP2 domain	ERF
Os04g0526800	223.178043563986	249.137038562268	205.576889770825	169.276910699542	210.773385672764	256.093752515915	194.696300547632	177.305780056649	148.637527058441	207.859339932884	191.450494110439	167.801140241602	Os04g0526800	- && sp|Q9FTA0|GEML4_ARATH GEM-like protein 4 OS=Arabidopsis thaliana OX=3702 GN=At5g08350 PE=2 SV=1 && PF02893:GRAM domain	MYB
Os03g0300400	334.215961640229	183.631094888465	361.289576806651	315.08564126981	358.370327358535	187.524001984684	106.496698654869	210.395351044512	362.407985070687	216.166194140367	168.428655001317	197.891595172379	JIOsPR10	- && sp|Q05736|PR1_ASPOF Pathogenesis-related protein 1 OS=Asparagus officinalis OX=4686 GN=PR1 PE=2 SV=1 && PF00407:Pathogenesis-related protein Bet v I family	-
Os05g0163400	34.1825985799045	40.3043022200677	34.6537909492053	33.7736902506518	36.0244795801219	42.3292040253439	30.9644898710966	33.1620535860828	33.6819	26.7959906795796	34.4247817194006	32.2959660599659	Os05g0163400	- && sp|Q7XTV7|HIP1_ORYSJ Probable E3 ubiquitin-protein ligase HIP1 OS=Oryza sativa subsp. japonica OX=39947 GN=HIP1 PE=1 SV=2 && PF13639:Ring finger domain	bHLH
Os08g0337300	43.8185383719612	55.4909773760939	47.7298532366834	42.9663	38.9092461963189	48.5090937509923	39.8228153311924	40.524873931465	45.328900604551	29.2775355391349	44.8371518099809	36.2937964624474	Os08g0337300	- && sp|F4K3G5|EDM2_ARATH Protein ENHANCED DOWNY MILDEW 2 OS=Arabidopsis thaliana OX=3702 GN=EDM2 PE=1 SV=1 && -	-
Os08g0416400	83.9543234178289	86.1272877923452	77.6250624392692	68.0102442361765	67.9874821724649	78.1822513086683	78.6396152213545	67.0642280962771	66.556451420134	50.492492357886	76.8624537124332	68.8030668932501	Os08g0416400	- && - && PF00076:RNA recognition motif. (a.k.a. RRM, RBD, or RNP domain)	-
Os01g0294700	219.664582280616	58.9332813521981	179.734075419595	230.377497419738	194.208822236166	1.97457364443393	133.515363169109	157.094378197675	264.649351931989	251.474497955835	94.506792643449	146.236035212572	OsPOD	- && sp|Q9FEQ8|PER2_MAIZE Peroxidase 2 OS=Zea mays OX=4577 GN=PER2 PE=2 SV=1 && PF00141:Peroxidase	NAC
Os01g0541000	179.887001074196	241.777630495221	169.18962402901	167.444111735969	176.489080767665	225.731502040019	158.694155807112	166.52217874529	151.664926506814	143.160862346142	165.417639939841	156.165072149644	Os01g0541000	- && sp|Q84YL3|Y7282_ORYSJ Putative B3 domain-containing protein LOC_Os07g12820 OS=Oryza sativa subsp. japonica OX=39947 GN=Os07g0232100 PE=3 SV=1 && -	B3
Os12g0503000	62.5991841425392	47.9905099736069	59.9716346231429	71.1582304085128	61.6357749902213	50.7086081276407	63.854648883127	47.4279526998279	58.3367955127067	43.2902882015275	57.9092874180651	65.9108241041985	OsUPS1	- && sp|Q9ZQ89|UPS2_ARATH Ureide permease 2 OS=Arabidopsis thaliana OX=3702 GN=UPS2 PE=1 SV=2 && PF07168:Ureide permease	-
Os01g0881900	118.377657501888	114.293456976077	114.80195182393	59.2790714584541	74.0687517102582	123.242908094976	83.9601933146247	90.7934006771486	98.9244905600745	120.156427398705	113.459321983108	74.3073514808436	Os01g0881900	- && sp|Q9LPL4|SKP2A_ARATH F-box protein SKP2A OS=Arabidopsis thaliana OX=3702 GN=SKP2A PE=1 SV=1 && -	-
Os01g0655500	68.0481121168365	66.2981179174137	70.6955	47.5275115762864	44.1779226394371	56.0686535884467	95.5837084773924	114.234244287791	55.4612374104665	23.7556576003805	54.299942104756	66.3469699365395	Os01g0655500	- && sp|Q9LV04|PAP14_ARATH Probable plastid-lipid-associated protein 14, chloroplastic OS=Arabidopsis thaliana OX=3702 GN=PAP14 PE=1 SV=1 && -	-
Os03g0758800	224.510067470019	151.885570898893	237.27300995657	252.945836871092	199.926543494174	156.547300899355	254.607639833965	245.903165466745	215.095871242149	264.424970327355	239.436133833296	284.906102874999	eIF-5A-2	- && sp|Q9AXJ4|IF5A_MANES Eukaryotic translation initiation factor 5A OS=Manihot esculenta OX=3983 PE=2 SV=2 && PF01287:Eukaryotic elongation factor 5A hypusine, DNA-binding OB fold	bHLH
Os05g0547850	348.427597904998	353.89747535357	402.068790551647	303.269979967392	323.271438859696	347.048778470238	326.614445766676	304.794616481261	270.453002759627	337.080356953148	273.572651661885	357.972278631681	OsPDCD5	- && sp|Q54YS0|Y8111_DICDI DNA-binding protein DDB_G0278111 OS=Dictyostelium discoideum OX=44689 GN=DDB_G0278111 PE=3 SV=2 && PF01984:Double-stranded DNA-binding domain	-
Os03g0583800	181.6100118125	180.587576246315	252.564497796054	114.966589032859	185.90600189628	201.577601279199	154.816208799448	163.710230581617	187.795353748404	128.682457079083	133.128864086103	151.594613187034	Os03g0583800	- && - && PF04117:Mpv17 / PMP22 family	-
Os02g0814700	274.188724741416	185.629003513824	269.503295431479	333.589796576967	206.310715765051	151.83588319761	409.467622990978	360.456587118308	307.589749847335	408.601007211817	369.230786233149	397.225535008085	Os02g0814700	- && sp|P49690|RL23_ARATH 60S ribosomal protein L23 OS=Arabidopsis thaliana OX=3702 GN=RPL23A PE=2 SV=3 && PF00238:Ribosomal protein L14p/L23e	WRKY
Os11g0308100	72.8840080640419	89.3631748372881	73.0309894398712	70.8427647482599	81.5277406667865	100.652841219889	71.5172174034707	79.6113747677716	79.8954421148099	59.8407930461164	75.4835494430889	68.4386026344278	Os11g0308100	- && sp|Q40518|MSK1_TOBAC Shaggy-related protein kinase NtK-1 OS=Nicotiana tabacum OX=4097 GN=NTK-1 PE=2 SV=1 && -	C3H
Os01g0711400	207.94703477094	210.163317443541	204.486156879091	157.019439199024	179.300508997101	147.690995387022	158.49589217323	201.32432819413	216.334085829125	202.376893567998	147.478924899685	150.696396354729	Os01g0711400	- && sp|P26969|GCSP_PEA Glycine dehydrogenase (decarboxylating), mitochondrial OS=Pisum sativum OX=3888 GN=GDCSP PE=1 SV=1 && -	GATA
Os02g0722700	167.518312664367	208.025757931102	167.810279456463	123.183694299707	155.881618617438	209.080246878406	128.556339101678	129.290326326039	137.389867216156	141.847767908673	129.004188934934	124.375166132722	Os02g0722700	- && sp|Q9FKT4|QKIL2_ARATH KH domain-containing protein At5g56140 OS=Arabidopsis thaliana OX=3702 GN=At5g56140 PE=2 SV=1 && PF16544:Homodimerisation region of STAR domain protein	MIKC_MADS
Os08g0564800	48.0198857090222	61.8949903858717	38.8412346993102	48.3291960540836	53.6945093185086	66.0383571296212	45.5937489956729	39.1620265134632	47.6978606896314	38.4405916091588	50.7911874282115	48.7372688490117	OsMED15_2	- && sp|F4I171|MD15A_ARATH Mediator of RNA polymerase II transcription subunit 15a OS=Arabidopsis thaliana OX=3702 GN=MED15A PE=1 SV=1 && PF16987:KIX domain	Trihelix
Os05g0402700	142.284569926481	93.3005161312588	127.045599358003	243.976101352913	138.486462424885	87.4506514743026	209.040208573075	154.18647066726	182.169264699377	207.209288605832	160.68646090913	252.013481581416	GSC	- && sp|P17784|ALFC1_ORYSJ Fructose-bisphosphate aldolase 1, cytoplasmic OS=Oryza sativa subsp. japonica OX=39947 GN=FBA1 PE=1 SV=2 && PF00274:Fructose-bisphosphate aldolase class-I	ERF
Os02g0259100	68.0011963738167	77.1743730679017	62.5801395055739	78.0756536540557	95.9331781422884	105.415993636603	71.8728776602779	74.4449457785593	73.0843157327888	88.2770766316366	89.8164716400332	79.9911642556313	IIP2	- && - && -	-
Os05g0541900	82.3213135029793	64.0957232994339	68.699740096446	96.4769445820822	76.8457856291681	69.0529036340576	100.802525071691	90.1116283631209	83.1692560550197	104.184163666422	107.992308052425	115.959269764261	Os05g0541900	- && sp|O82204|RL281_ARATH 60S ribosomal protein L28-1 OS=Arabidopsis thaliana OX=3702 GN=RPL28A PE=1 SV=1 && PF01778:Ribosomal L28e protein family	TCP
Os05g0113500	133.510295659705	148.216592012502	131.893215657556	126.094282852837	144.717307724646	135.47923312329	125.86011293694	113.779358110423	121.334145842812	110.047587169889	125.132260531355	106.483509241541	BIP130	- && - && -	-
Os11g0546000	88.3458847421604	109.372597595358	84.1354611579316	88.7908375679119	91.6185797736702	90.753605135954	92.4823267841207	87.5519280933704	84.4813603800057	80.5209823012183	84.1542733861739	84.8879944044016	OsABCE2	- && sp|Q8LPJ4|AB2E_ARATH ABC transporter E family member 2 OS=Arabidopsis thaliana OX=3702 GN=ABCE2 PE=2 SV=1 && PF00005:ABC transporter|PF04068:Possible Fer4-like domain in RNase L inhibitor, RLI|PF00037:4Fe-4S binding domain	GeBP
Os01g0686800	143.029108472265	88.0485811773139	107.619245169489	197.980135603509	105.901927185978	86.6170573487989	210.424733190111	151.716266862459	157.034599086814	183.347554567978	200.160572800795	226.059700911048	RACK1	- && sp|P49027|GBLPA_ORYSJ Guanine nucleotide-binding protein subunit beta-like protein A OS=Oryza sativa subsp. japonica OX=39947 GN=RACK1A PE=1 SV=1 && PF00400:WD domain, G-beta repeat	MYB
Os12g0299300	127.650877313285	147.261461262438	147.873141283916	119.55235847616	136.451834860342	169.929652698216	111.554444586105	104.33247205421	105.455463341042	104.184163666422	118.82806955793	117.822425590619	Os12g0299300	- && - && -	-
Os01g0817700	83.2713580030551	110.53649531138	88.7555823741022	99.1429232347342	106.583589390063	97.641429460843	125.447511843806	118.997368993364	110.490395723707	112.72800623115	89.380229948573	113.65403358681	BPM	- && sp|P30792|PMGI_MAIZE 2,3-bisphosphoglycerate-independent phosphoglycerate mutase OS=Zea mays OX=4577 PE=1 SV=1 && PF06415:BPG-independent PGAM N-terminus (iPGM_N)|PF01676:Metalloenzyme superfamily	MYB
Os10g0330000	351.927384040107	410.885627463132	344.83373386417	263.997840365461	290.243883499113	357.659526835906	242.728470771688	256.948640255797	321.614313472402	270.032832746232	163.540516499885	191.609034703176	Os10g0330000	- && - && -	-
Os01g0369000	68.8801360095854	80.1145102787618	67.3263961674257	71.3781470862877	71.2001521057617	77.0266617683242	73.0505130282049	64.6379792370792	73.955675144447	60.7042421417787	69.5662665886204	68.4282780161533	OsCUL1-1	- && sp|Q5ZC88|CUL1_ORYSJ Cullin-1 OS=Oryza sativa subsp. japonica OX=39947 GN=CUL1 PE=1 SV=1 && PF10557:Cullin protein neddylation domain|PF00888:Cullin family	TCP
Os11g0672300	96.5295953551282	117.831140111487	111.436607826136	151.804826452702	138.228993602378	143.187722524018	76.9269408209909	94.4074630470733	114.785127544884	88.4592280213297	129.776915692287	134.171667687929	Os11g0672300	- && sp|B6SJQ0|CNR13_MAIZE Cell number regulator 13 OS=Zea mays OX=4577 GN=CNR13 PE=2 SV=1 && -	-
Os09g0248200	85.0606065180888	94.3722981111656	73.7627827748669	77.3573171149608	79.2437511009252	76.0980192526482	88.4846931786842	85.8674550303323	91.6558955240587	75.598654954792	100.09422340226	79.7458219528936	Os09g0248200	- && sp|Q67ZB3|FRL3_ARATH FRIGIDA-like protein 3 OS=Arabidopsis thaliana OX=3702 GN=FRL3 PE=1 SV=1 && PF07899:Frigida-like protein	FAR1
Os12g0167900	127.158729883019	105.44030504484	102.128839338823	169.127508721875	123.931822601439	92.3642495152581	181.754361473306	147.190021850848	153.971877659878	138.135648229413	177.245830141443	194.591903578328	RPL3A	- && sp|P35684|RL3_ORYSJ 60S ribosomal protein L3 OS=Oryza sativa subsp. japonica OX=39947 GN=RPL3 PE=2 SV=2 && PF00297:Ribosomal protein L3	-
Os01g0624500	137.309274976054	147.694410426924	155.309411221457	175.792576261662	165.525186508077	129.924078051262	136.184345083892	142.580725023315	151.923683900923	163.328303793855	148.247136031036	146.532631422778	OsSgt1	- && sp|Q0JL44|SGT1_ORYSJ Protein SGT1 homolog OS=Oryza sativa subsp. japonica OX=39947 GN=SGT1 PE=1 SV=1 && PF04969:CS domain|PF05002:SGS domain|PF13432:Tetratricopeptide repeat	ERF
Os10g0151800	60.5657740861179	63.0847695983797	54.0724343154601	63.7334735908397	67.8930392178989	70.4990003917074	49.772130493285	49.1983036310045	48.9903788419955	54.687680665907	60.4065962397192	59.4817409598619	Os10g0151800	- && sp|Q9ASP6|HNRPQ_ARATH Heterogeneous nuclear ribonucleoprotein Q OS=Arabidopsis thaliana OX=3702 GN=LIF2 PE=1 SV=1 && -	bZIP
Os09g0533400	73.2272723538936	85.4548366621764	74.1429542701102	70.7231700722826	83.5661813933991	86.1761939642964	58.6083300180982	59.7781885702958	76.4905139979872	61.8770507977618	67.4477921168353	82.661201942637	OsLon1	- && sp|Q0J032|LONP2_ORYSJ Lon protease homolog 2, peroxisomal OS=Oryza sativa subsp. japonica OX=39947 GN=Os09g0533400 PE=2 SV=1 && PF05362:Lon protease (S16) C-terminal proteolytic domain|PF00004:ATPase family associated with various cellular activities (AAA)|PF02190:ATP-dependent protease La (LON) substrate-binding domain	-
Os05g0164800	176.032403232639	160.797367526595	164.481347874175	114.641957167153	129.861156598841	190.387520950076	147.216620306121	134.974197862348	143.523744250648	141.430695410725	127.061456819047	111.637461878225	ZIP6	- && sp|Q6L8F9|ZIP6_ORYSJ Zinc transporter 6 OS=Oryza sativa subsp. japonica OX=39947 GN=ZIP6 PE=2 SV=1 && PF02535:ZIP Zinc transporter	ERF
Os06g0562600	82.6621842526386	85.2708096091628	86.178485101866	109.659782005732	80.5073169330984	65.6946441117325	124.830158250607	96.7926113381035	92.0596749837375	117.397134422476	120.212992689454	138.651999414597	Os06g0562600	- && sp|P54411|TCPE2_AVESA T-complex protein 1 subunit epsilon OS=Avena sativa OX=4498 PE=2 SV=1 && PF00118:TCP-1/cpn60 chaperonin family	ERF
Os05g0361500	125.075163912204	196.241778681862	113.148427388779	94.9806532966966	147.547150259435	104.53992636451	131.817558706929	92.9772461370746	54.4104876330322	70.9239569084609	84.6918874215184	90.5501328575484	OsPME17	- && sp|Q8RXK7|PME41_ARATH Probable pectinesterase/pectinesterase inhibitor 41 OS=Arabidopsis thaliana OX=3702 GN=PME41 PE=2 SV=2 && PF04043:Plant invertase/pectin methylesterase inhibitor|PF01095:Pectinesterase	Trihelix
Os04g0320100	81.420121372067	108.457571753979	88.0632918335232	128.095402007164	131.29938397684	155.003533985084	66.0839051151921	75.2567866757803	72.2216872169041	91.2390893346405	109.919	118.44780646622	OsHCAR	- && sp|Q7XTG7|HCAR_ORYSJ 7-hydroxymethyl chlorophyll a reductase, chloroplastic OS=Oryza sativa subsp. japonica OX=39947 GN=HCAR PE=3 SV=2 && PF04422:Coenzyme F420 hydrogenase/dehydrogenase, beta subunit N-term|PF04432:Coenzyme F420 hydrogenase/dehydrogenase, beta subunit C terminus	-
Os05g0137400	109.063197486334	127.040082984495	109.870188532873	102.455655042848	130.078490710796	128.815954707683	105.096800535052	103.08884682653	113.055497724109	95.3147805524858	104.614210491289	109.059731403822	OsAP1	- && sp|P42211|ASPRX_ORYSJ Aspartic proteinase OS=Oryza sativa subsp. japonica OX=39947 GN=RAP PE=2 SV=2 && PF03489:Saposin-like type B, region 2|PF00026:Eukaryotic aspartyl protease|PF05184:Saposin-like type B, region 1	WRKY
Os01g0895600	114.936584038571	95.2259343925233	128.069930060037	137.260426579473	134.446776493036	105.671891657315	101.435052901946	110.337631997649	115.711805987051	145.317998593505	109.63140306543	111.980576455394	Os01g0895600	- && sp|O04153|CALR3_ARATH Calreticulin-3 OS=Arabidopsis thaliana OX=3702 GN=CRT3 PE=1 SV=2 && -	ERF
Os08g0530200	244.907417709648	178.154937430239	227.742702720973	255.993537113936	180.037188494296	148.948656424427	275.020616616944	287.646547494463	260.277498050903	315.533118803166	316.308242985103	279.839483332419	Os08g0530200	- && sp|O48557|RL17_MAIZE 60S ribosomal protein L17 OS=Zea mays OX=4577 GN=RPL17 PE=2 SV=1 && PF00237:Ribosomal protein L22p/L17e	-
Os08g0440300	120.080778349564	121.312894704017	102.631684105387	82.246954171346	91.4399751710045	115.437196006985	83.1158160101091	65.0901290447264	89.1239245610928	76.8956021160414	65.5456648750386	73.8792267026665	OsCAF1A	- && sp|Q9LEU4|CAF1J_ARATH Probable CCR4-associated factor 1 homolog 10 OS=Arabidopsis thaliana OX=3702 GN=CAF1-10 PE=2 SV=1 && -	-
Os04g0482300	175.933406151368	137.202875551248	172.822813762842	137.512434209421	152.776521300631	140.23346727674	116.125544526702	69.8820033442565	120.525911835654	136.808552556251	112.907811680853	152.588268580371	Os04g0482300	- && sp|Q9FMK7|BT1_ARATH BTB/POZ and TAZ domain-containing protein 1 OS=Arabidopsis thaliana OX=3702 GN=BT1 PE=1 SV=1 && PF02135:TAZ zinc finger|PF00651:BTB/POZ domain	C2H2
Os03g0109600	143.349066365497	120.817832373862	159.515318611577	133.508385355813	119.386285204838	96.554863369479	136.666466374911	152.991310422611	140.115650592993	167.027752342478	120.331496825638	134.531142516517	Osj3g1BTF3	- && sp|Q9SMW7|BTF3_ARATH Basic transcription factor 3 OS=Arabidopsis thaliana OX=3702 GN=BTF3 PE=1 SV=1 && -	C3H
Os12g0597500	129.31111346451	143.887155811261	126.39396738602	107.076823627295	116.695197571118	154.218003001336	100.321007809392	92.2917866487108	108.92793051827	95.3083975499392	103.164558262335	85.5815589653396	OsUAH	- && sp|Q2QMN7|UAH_ORYSJ Ureidoglycolate hydrolase OS=Oryza sativa subsp. japonica OX=39947 GN=UAH PE=1 SV=2 && PF01546:Peptidase family M20/M25/M40	-
Os04g0608100	85.9767991684736	90.371887223069	78.2864967558473	52.2157028615526	66.4609286297097	53.2810423539155	69.3084401677863	55.6961757840515	64.0987562953794	57.2436563710523	61.1676380176658	61.9005293673606	GalK2	- && sp|Q8VYG2|GALAK_ARATH Galacturonokinase OS=Arabidopsis thaliana OX=3702 GN=GALAK PE=1 SV=1 && PF08544:GHMP kinases C terminal	-
Os06g0193000	199.920120799583	234.715392578403	192.269415095233	164.815370038247	197.247281702257	239.229066200353	175.606789338359	154.212541914433	167.474834001266	165.079807773775	151.747770468367	140.811708547916	OsUBC46	- && sp|Q9SHI7|UBC34_ARATH Ubiquitin-conjugating enzyme E2 34 OS=Arabidopsis thaliana OX=3702 GN=UBC34 PE=2 SV=1 && PF00179:Ubiquitin-conjugating enzyme	B3
Os08g0559200	289.339612658312	207.18798543751	316.960106415571	340.385172598729	260.004870046954	222.456040942368	364.355061053511	376.51037571391	358.561659163929	471.470828332014	389.427484456679	380.541563960109	RPS25	- && sp|Q9SIK2|RS252_ARATH 40S ribosomal protein S25-2 OS=Arabidopsis thaliana OX=3702 GN=RPS25B PE=3 SV=1 && PF03297:S25 ribosomal protein	-
Os03g0174900	227.413294628453	208.752577075222	236.072166118807	122.763903131315	156.622	159.030985354223	145.092801503124	145.694184637135	139.669424329399	119.335847223756	99.5161978989272	110.378824831563	OsHAP2C	- && sp|Q9LNP6|NFYA8_ARATH Nuclear transcription factor Y subunit A-8 OS=Arabidopsis thaliana OX=3702 GN=NFYA8 PE=1 SV=2 && PF02045:CCAAT-binding transcription factor (CBF-B/NF-YA) subunit B	NF-YA
Os03g0281600	51.8808780867048	50.4917005632756	46.8610452460903	57.2237578272928	58.8029379262465	55.6771621846309	60.7167337214134	55.2917811083917	60.9933823095341	55.5125151700707	67.593526163025	61.4991732298987	OsECA1	- && sp|Q9XES1|ECA4_ARATH Calcium-transporting ATPase 4, endoplasmic reticulum-type OS=Arabidopsis thaliana OX=3702 GN=ECA4 PE=2 SV=2 && PF00689:Cation transporting ATPase, C-terminus|PF00122:E1-E2 ATPase|PF00690:Cation transporter/ATPase, N-terminus|PF00702:haloacid dehalogenase-like hydrolase	MYB_related
Os11g0636900	94.4026389450524	94.5630206194448	94.1903695746779	95.7296429423124	99.869554023396	134.215689834584	89.7757870932218	94.3129266707858	84.7893121000664	81.9419907596115	87.6372491220535	90.6159164596517	Os11g0636900	- && sp|Q2R0Q1|U2A2A_ORYSJ Splicing factor U2af large subunit A OS=Oryza sativa subsp. japonica OX=39947 GN=U2AF65A PE=2 SV=2 && PF00076:RNA recognition motif. (a.k.a. RRM, RBD, or RNP domain)	MYB_related
Os07g0642300	242.984081465173	251.484692227019	230.751946805786	220.350885193499	302.348411659078	310.099623246023	203.481670861827	188.641307423361	175.960970909167	228.19875105916	225.227982140504	229.173730377198	Os07g0642300	- && sp|Q5ZI57|TPPC3_CHICK Trafficking protein particle complex subunit 3 OS=Gallus gallus OX=9031 GN=TRAPPC3 PE=2 SV=1 && PF04051:Transport protein particle (TRAPP) component	-
Os09g0362800	100.713180682297	127.187536301079	114.710190332868	62.1465868782551	88.5808891138976	101.642126028772	72.402690889367	87.2584233308669	95.9799846087084	66.1886200660313	67.1277081141535	58.4777794443797	Os09g0362800	- && sp|Q6K4E7|APM1D_ORYSJ Aminopeptidase M1-D OS=Oryza sativa subsp. japonica OX=39947 GN=Os09g0362800 PE=2 SV=1 && -	-
Os03g0339900	63.3828033091047	68.7570565692294	70.7550929545567	39.1861023588729	45.1182191136898	35.9333793478674	56.8881879650518	53.2090173960978	65.6100207229572	51.0187794897701	50.4430241429679	63.2749521518397	OsCIPK10	- && sp|Q10LQ2|CIPKA_ORYSJ CBL-interacting protein kinase 10 OS=Oryza sativa subsp. japonica OX=39947 GN=CIPK10 PE=2 SV=1 && PF03822:NAF domain|PF00069:Protein kinase domain	YABBY
Os11g0682300	65.446847034157	81.9481258421872	69.0506762218454	76.7463547176584	76.232965026613	86.6840776432301	68.3942752073037	65.8930146253406	68.4007313433297	69.2792595412861	73.3074215275476	75.0237741385251	Os11g0682300	- && sp|Q2QZL4|U2A2B_ORYSJ Splicing factor U2af large subunit B OS=Oryza sativa subsp. japonica OX=39947 GN=U2AF65B PE=3 SV=2 && -	MYB_related
Os09g0458900	341.763780930612	290.58192551142	350.567998068997	287.635796670837	338.728455750503	334.710797126776	272.436204679323	335.684435324811	273.79800153993	572.745695329253	225.061817968569	254.834425933832	Os09g0458900	- && - && -	-
Os03g0799000	158.433623964151	93.2759238868319	182.096240268776	110.076053755239	99.7060901866321	101.567821589945	156.283097086744	184.944775203471	199.703	186.624488886973	162.833656005823	143.199522048036	Os03g0799000	- && sp|P23444|H1_MAIZE Histone H1 OS=Zea mays OX=4577 PE=2 SV=2 && PF00538:linker histone H1 and H5 family	Nin-like
Os06g0157000	198.068236095803	160.708828712338	228.223896287503	133.969835922443	156.168012739605	133.189501840924	109.505359994712	127.413216273271	144.306555348897	184.771527910238	96.5619000271973	123.826416698308	OsGELP79	- && sp|Q9FJ45|GDL83_ARATH GDSL esterase/lipase At5g45910 OS=Arabidopsis thaliana OX=3702 GN=At5g45910 PE=2 SV=1 && PF00657:GDSL-like Lipase/Acylhydrolase	B3
Os01g0104900	155.017015334029	120.274950107278	115.921618652543	121.197391333871	119.873869567669	136.039611426102	130.218129919904	82.8607423787573	99.4079693938235	107.731775377572	116.134959009572	98.0743649555519	Os01g0104900	- && sp|A0A2R6PLK2|AT9_ACTCC Alcohol acyltransferase 9 OS=Actinidia chinensis var. chinensis OX=1590841 GN=AT9 PE=3 SV=1 && PF02458:Transferase family	ERF
Os07g0185200	96.1116042267793	91.0440572714864	85.1866352295892	88.2940349984075	92.0238577524752	86.0431358443413	78.8389898233955	61.9658086025905	76.8636152929135	72.5029169960666	91.1491820761603	78.3296442629163	Os07g0185200	- && - && PF01852:START domain	HB-other
Os03g0798600	259.758480543028	175.688218912199	223.914720461275	299.370933790174	189.85731447962	165.715370209989	320.648818166955	278.818484099533	274.935113006646	349.209678241857	352.563402567542	329.587741463227	Os03g0798600	- && sp|P31674|RS15_ORYSJ 40S ribosomal protein S15 OS=Oryza sativa subsp. japonica OX=39947 GN=RPS15 PE=2 SV=2 && PF00203:Ribosomal protein S19	-
Os01g0188900	116.95666883924	170.097454921328	122.130428656349	103.557147130598	115.441823415739	150.745493297577	104.772845513199	112.850936843387	92.978265180433	101.426695484819	84.9777181296326	91.995746241324	Os01g0188900	- && - && -	B3
Os03g0353400	131.226163451736	227.366654572482	127.274527994213	179.695581303183	281.400894220957	113.568929962368	105.499978738744	134.70573880828	91.3464640368315	133.401012033461	186.34244647313	148.681808028181	Os03g0353400	- && sp|Q39096|ERD15_ARATH Protein EARLY RESPONSIVE TO DEHYDRATION 15 OS=Arabidopsis thaliana OX=3702 GN=ERD15 PE=1 SV=1 && -	-
Os03g0826600	104.333699416639	103.226804227033	91.3214956459666	89.6744908683947	114.770668039633	118.351327037674	90.4832164690112	78.4304581957915	89.4682029116134	87.3452069593829	96.6870796256709	96.9692824760472	NPC1	- && sp|Q8L7Y9|NPC1_ARATH Non-specific phospholipase C1 OS=Arabidopsis thaliana OX=3702 GN=NPC1 PE=2 SV=1 && PF04185:Phosphoesterase family	NF-YC
Os09g0527900	188.705647545461	208.304209324849	171.999349498228	129.164038877732	181.579915455614	219.077288320519	138.488249597441	139.067977889936	152.306531584353	161.427822804581	155.773335323352	140.885881490523	OsBBX29	- && sp|C0SVM5|BBX19_ARATH B-box zinc finger protein 19 OS=Arabidopsis thaliana OX=3702 GN=BBX19 PE=1 SV=1 && PF00643:B-box zinc finger	DBB
Os08g0128500	355.286310336997	279.176853780375	380.550004230362	429.939822392199	332.025240841453	350.752922832406	432.921908788332	467.181131860444	383.477606651271	489.102579819749	416.589603591343	439.626084228525	Os08g0128500	- && sp|Q8LFH7|RL371_ARATH 60S ribosomal protein L37-1 OS=Arabidopsis thaliana OX=3702 GN=RPL37A PE=3 SV=1 && -	GRAS
Os07g0673500	101.114283375125	125.077254189203	114.677930783508	94.5715604683951	101.110782348846	117.400280902847	86.9665747945441	96.8763605863842	99.028732362401	93.748987785083	93.0841085902221	90.6363326462907	Os07g0673500	- && sp|Q9XFR5|SR30_ARATH Serine/arginine-rich splicing factor SR30 OS=Arabidopsis thaliana OX=3702 GN=SR30 PE=1 SV=1 && PF00076:RNA recognition motif. (a.k.a. RRM, RBD, or RNP domain)	Nin-like
Os02g0735200	120.098739128764	161.435844702337	132.437061519791	144.62231589051	113.474709820261	148.423056604842	115.617582141617	130.616005262655	138.369502739263	149.972345431435	122.70043237882	136.697101724477	OsGS1	- && sp|P14656|GLN11_ORYSJ Glutamine synthetase cytosolic isozyme 1-1 OS=Oryza sativa subsp. japonica OX=39947 GN=GLN1-1 PE=1 SV=1 && PF03951:Glutamine synthetase, beta-Grasp domain|PF00120:Glutamine synthetase, catalytic domain	-
Os03g0791800	223.411506200206	353.711481204487	221.003597467779	231.492117119364	294.720355401624	396.153201358407	181.464374837064	214.364054782372	199.235203593498	234.871902176828	169.242740865579	203.668331817581	Rad6	- && sp|P25866|UBC2_WHEAT Ubiquitin-conjugating enzyme E2 2 OS=Triticum aestivum OX=4565 GN=UBC2 PE=1 SV=1 && PF00179:Ubiquitin-conjugating enzyme	WRKY
Os04g0590200	131.357153123838	120.762104591402	114.886974898619	125.337503073746	128.812129093651	133.821611931054	102.385049474393	105.570598957008	109.34062636529	129.293356237709	112.163979927529	96.7638993688987	Os04g0590200	- && sp|O82166|AHL21_ARATH AT-hook motif nuclear-localized protein 21 OS=Arabidopsis thaliana OX=3702 GN=AHL21 PE=2 SV=1 && -	C2H2
Os11g0545300	0	0.0147775781298	0.0327445191936966	85.9024332249981	89.8366093286269	98.6756164454178	0	0	0	63.8585986199484	86.9068921923985	89.4868209273376	OsSPO11-5	- && sp|Q2QM00|SPO14_ORYSJ Meiotic recombination protein SPO11-4 OS=Oryza sativa subsp. japonica OX=39947 GN=SPO11-4 PE=1 SV=2 && -	C2H2
Os06g0716100	237.233756518403	196.612883618254	230.988832772925	115.188	151.933792866146	261.269501437955	130.455507539093	117.394101798533	113.327828342159	183.861503233631	166.283144716897	182.923119157846	Os06g0716100	- && sp|Q9LCQ4|DNAJ_BRECH Chaperone protein DnaJ OS=Brevibacillus choshinensis OX=54911 GN=dnaJ PE=3 SV=1 && PF00226:DnaJ domain	C2H2
Os01g0842200	61.7144567641516	66.1456277580998	58.5967648393101	61.5593287466513	62.5434351726917	70.9712908703396	75.9780121129629	74.9147298290904	64.2363782105281	50.8706325591763	76.2948790487944	77.9789544445469	Os01g0842200	- && sp|Q9XE58|SCL14_ARATH Scarecrow-like protein 14 OS=Arabidopsis thaliana OX=3702 GN=SCL14 PE=1 SV=2 && PF03514:GRAS domain family	GRAS
Os04g0397100	121.072169616006	123.845994337703	128.726261377928	140.902765935336	147.690460090048	135.370518741699	124.294018103179	115.384330864118	127.338685311468	135.523044577143	124.798989906238	134.620572548509	ClpC1	- && sp|Q7F9I1|CLPC1_ORYSJ Chaperone protein ClpC1, chloroplastic OS=Oryza sativa subsp. japonica OX=39947 GN=CLPC1 PE=2 SV=2 && PF10431:C-terminal, D2-small domain, of ClpB protein|PF07724:AAA domain (Cdc48 subfamily)	ARF
Os12g0586100	131.532955144685	120.913579436344	141.34077811704	104.481795926332	110.902350554525	131.871991368921	159.236341301133	146.148940092769	114.830052201118	106.757816699792	114.74239844615	103.901724671666	SAPK9	- && sp|Q75V57|SAPK9_ORYSJ Serine/threonine-protein kinase SAPK9 OS=Oryza sativa subsp. japonica OX=39947 GN=SAPK9 PE=1 SV=1 && PF00069:Protein kinase domain	LBD
Os01g0533000	109.075847687954	124.228235060968	110.381083602524	127.313958958084	114.895635429272	112.72454444727	94.1036702410416	97.0901237124453	80.2456135809105	100.747626845714	98.0003230403331	83.1545102419388	OsGSL9	- && sp|Q9SHJ3|CALS7_ARATH Callose synthase 7 OS=Arabidopsis thaliana OX=3702 GN=CALS7 PE=3 SV=3 && PF02364:1,3-beta-glucan synthase component	M-type_MADS
Os04g0616700	44.5396376312031	41.2690821213654	41.5046291636302	39.5034102738012	37.5964477781559	47.3629951512072	35.073801557304	34.6493563188651	43.7557536897074	26.9929936831916	31.5055800140185	36.417984546318	Os04g0616700	- && sp|C0LGH3|Y5614_ARATH Probable LRR receptor-like serine/threonine-protein kinase At1g56140 OS=Arabidopsis thaliana OX=3702 GN=At1g56140 PE=2 SV=2 && PF00069:Protein kinase domain|PF11721:Malectin domain	ERF
Os06g0340600	81.6777606254722	78.4213713855194	76.3864051660706	72.3484276791543	93.4958588288961	85.826068799617	73.8527381331814	77.3852114672725	75.2604071458653	80.8936635640221	91.9498440226001	80.9999946606885	Os06g0340600	- && sp|Q6K881|P4KG4_ORYSJ Phosphatidylinositol 4-kinase gamma 4 OS=Oryza sativa subsp. japonica OX=39947 GN=PI4KG4 PE=1 SV=1 && PF00240:Ubiquitin family|PF00454:Phosphatidylinositol 3- and 4-kinase	bHLH
Os10g0446800	25.0134455792621	34.176982680928	21.9548734339153	66.8032861916595	69.851016991241	95.6927260419673	25.8703441975382	24.6799355591095	24.8053617788045	47.8124882016668	62.6932577029058	58.2718195445913	Os10g0446800	- && sp|Q8S7M7|PIRL5_ORYSJ Plant intracellular Ras-group-related LRR protein 5 OS=Oryza sativa subsp. japonica OX=39947 GN=IRL5 PE=2 SV=1 && -	B3
Os08g0525600	73.7736125243351	81.4132191851957	75.7574871656904	99.4408288731502	79.8122842338641	80.9808784548325	99.2944354942392	111.738	112.629593578228	107.982618343517	101.368687340702	109.968208703069	OsFKBP62a	- && sp|Q43207|FKB70_WHEAT 70 kDa peptidyl-prolyl isomerase OS=Triticum aestivum OX=4565 GN=FKBP70 PE=1 SV=1 && PF00515:Tetratricopeptide repeat|PF00254:FKBP-type peptidyl-prolyl cis-trans isomerase	MYB_related
Os08g0122800	0.0441486427787923	0.0113482029737274	0.0502912516277403	123.883073617389	143.267390251001	183.772178542646	0	0	0	95.7292972620228	120.989600149672	115.559391503158	Os08g0122800	- && sp|Q7XFU9|Y1030_ORYSJ B3 domain-containing protein Os10g0323000 OS=Oryza sativa subsp. japonica OX=39947 GN=Os10g0323000 PE=2 SV=1 && -	B3
Os01g0194300	116.145232374716	111.948626624954	112.676996163343	79.258116606022	89.4677772303349	103.554596304087	87.1470827041057	73.9433451780473	113.561452995038	79.9921458400893	89.7475215603013	86.1267430062758	NH1	- && sp|Q9FDY4|NPR1_ORYSJ BTB/POZ domain and ankyrin repeat-containing protein NPR1 OS=Oryza sativa subsp. japonica OX=39947 GN=NPR1 PE=1 SV=1 && PF12313:NPR1/NIM1 like defence protein C terminal|PF11900:Domain of unknown function (DUF3420)	MYB
Os10g0563700	277.575556960856	122.186318164156	231.517286291953	330.767893514125	151.891316910173	64.7406556422704	386.950985941207	274.400098205159	283.918555148961	375.554139559783	355.387895842056	344.129710590842	Os10g0563700	- && sp|P93554|NDK1_SACOF Nucleoside diphosphate kinase 1 OS=Saccharum officinarum OX=4547 GN=NDPK1 PE=1 SV=1 && PF00334:Nucleoside diphosphate kinase	GRAS
Os06g0183800	126.930444449323	151.502577789479	121.875549553292	103.878210168527	114.378907710312	127.457008772572	119.234961001401	126.317652128805	144.83071765842	121.773595208364	127.484895263344	111.70881416752	CHR702	- && sp|Q9S775|PKL_ARATH CHD3-type chromatin-remodeling factor PICKLE OS=Arabidopsis thaliana OX=3702 GN=PKL PE=1 SV=1 && PF06461:Domain of Unknown Function (DUF1086)	-
Os04g0440000	123.465367674151	182.582527372125	122.296815058894	125.008912543417	139.369115228625	143.240975279871	118.422075409611	102.43741507573	100.855290745386	103.488042007858	114.721392043179	113.30534542782	Os04g0440000	- && - && PF09745:Coiled-coil domain-containing protein 55 (DUF2040)	C2H2
Os03g0191000	59.0686066261122	67.1101355363026	58.2548489464628	51.3626949127794	60.3452607043176	68.3092846027706	46.5017457529542	51.6560802220414	55.4081570362389	46.911098369688	51.9024696139245	53.593708432317	Os03g0191000	- && sp|Q8GSA7|CMTA3_ARATH Calmodulin-binding transcription activator 3 OS=Arabidopsis thaliana OX=3702 GN=CAMTA3 PE=1 SV=1 && PF01833:IPT/TIG domain|PF03859:CG-1 domain	CAMTA
Os06g0649600	124.471366387279	178.365672719019	148.038593673746	126.30317425884	141.458621524122	162.089430366629	102.975749358457	120.944127500019	117.892870837913	98.3066002480329	117.413353907653	118.490868186274	Os06g0649600	- && - && -	-
Os04g0432600	300.629584696756	200.779011956711	293.519581205734	305.509548313841	276.037503569401	172.197096203376	300.641705852369	280.016648271826	258.087321886081	416.53197856815	244.116471891973	330.319011628637	Os04g0432600	- && - && -	-
Os05g0208500	133.975208162644	111.278630825588	91.5783004546334	115.728020874258	136.016527623231	131.337103267518	122.431512730478	105.89068856311	97.8745888259742	108.47078137225	119.998307266701	110.019027707054	Os05g0208500	- && - && -	-
Os04g0653400	79.6500452024385	88.4137391915825	79.4183088841882	70.2586983319839	77.9817605049294	82.9740200176139	78.970066438529	80.4192978886824	77.0347303032001	69.8334021027539	70.168169064573	76.2738611601696	OsCPR1	- && sp|Q7X7K8|NCPR1_ORYSJ NADPH--cytochrome P450 reductase 1 OS=Oryza sativa subsp. japonica OX=39947 GN=CPR1 PE=1 SV=2 && PF00258:Flavodoxin|PF00667:FAD binding domain|PF00175:Oxidoreductase NAD-binding domain	FAR1
Os02g0709400	26.8994055821486	27.5143560265374	26.1615872118603	23.2594835270667	26.6228451790478	28.1554882174163	27.0710843147199	27.8821016309946	28.8780348589291	22.8438465291017	29.5534489959834	26.5846311705646	ADL1	- && sp|Q6ZFZ4|DEK1_ORYSJ Calpain-type cysteine protease ADL1 OS=Oryza sativa subsp. japonica OX=39947 GN=ADL1 PE=1 SV=1 && PF01067:Calpain large subunit, domain III|PF00648:Calpain family cysteine protease	-
Os05g0136200	153.909771223554	156.090083625376	162.873981876202	62.1679407087991	78.7800883260556	120.374979709456	96.6225215417647	97.8944548325194	142.874900283751	136.185385409407	111.332365483241	121.744392232366	OsCIPK17	- && sp|Q75L42|CIPKH_ORYSJ CBL-interacting protein kinase 17 OS=Oryza sativa subsp. japonica OX=39947 GN=CIPK17 PE=2 SV=1 && PF03822:NAF domain|PF00069:Protein kinase domain	bHLH
Os05g0449500	83.0627779659629	93.955880232545	80.0602783684338	88.1815434014714	102.417731348105	104.269013531963	72.7422950699451	63.4909101891234	75.5938629908088	83.9352722121368	88.6606	96.0759806952201	OsCOI1b	- && sp|Q60EH4|COI1B_ORYSJ Coronatine-insensitive protein homolog 1b OS=Oryza sativa subsp. japonica OX=39947 GN=COI1B PE=1 SV=1 && PF18511:F-box|PF18791:Transport inhibitor response 1 protein domain	FAR1
Os03g0136900	59.8585644161841	55.3020249508681	61.4573745086051	61.1575520278778	55.0678367983943	49.2599816651382	61.2861528103731	60.1988926571133	65.3491125702498	72.6027251705322	58.0843803510313	68.4709766186447	Os03g0136900	- && sp|Q6YZX6|ACOC_ORYSJ Putative aconitate hydratase, cytoplasmic OS=Oryza sativa subsp. japonica OX=39947 GN=Os08g0191100 PE=3 SV=1 && PF00694:Aconitase C-terminal domain|PF00330:Aconitase family (aconitate hydratase)	bHLH
Os01g0977600	26.7934459653673	31.4326737806615	27.418322655399	27.6914539731998	28.5493388520847	32.6934276877801	28.4100572536587	27.1202238968189	30.4454064373425	23.0602039201944	32.8048963964856	29.2410149647331	Os01g0977600	- && sp|Q9FGI1|LTN1_ARATH E3 ubiquitin-protein ligase listerin OS=Arabidopsis thaliana OX=3702 GN=At5g58410 PE=3 SV=1 && PF13639:Ring finger domain	C3H
Os07g0471900	166.911588374508	136.868113847911	156.772715385933	114.013773233481	114.906953264803	124.48884851849	156.406397093896	167.14400611118	182.709855856094	199.607905574999	151.293712592871	131.475417092297	OsbHLH077	- && sp|Q9FYJ6|BH111_ARATH Transcription factor bHLH111 OS=Arabidopsis thaliana OX=3702 GN=BHLH111 PE=2 SV=1 && -	bHLH
Os02g0694300	123.487080319749	206.582484421189	148.812910467544	123.822284392054	125.415823226108	173.362540535776	117.371419920847	123.583536578958	126.311126319483	85.7805038709255	116.541817366291	113.318787477255	Os02g0694300	- && - && -	-
Os05g0597100	120.538182558044	110.744264713546	128.178994625099	168.350880433753	100.775417072628	92.2955211580719	191.832844058487	168.560922701157	142.685	198.883324836059	199.314601231275	193.381440156512	HDT1	- && sp|Q9M4U5|HDT2_MAIZE Histone deacetylase HDT2 OS=Zea mays OX=4577 GN=HDT2 PE=1 SV=1 && PF17800:Nucleoplasmin-like domain	C2H2
Os04g0502900	94.9530414348765	101.56962750495	91.6229765154134	60.4171611596984	67.4907	78.2070397538121	78.0180832562874	74.1167807856245	88.5699400011084	71.0464314396664	80.1355386046393	73.7171585153216	Os04g0502900	- && sp|Q9SZ45|MICU_ARATH Calcium uptake protein, mitochondrial OS=Arabidopsis thaliana OX=3702 GN=MICU PE=2 SV=1 && PF13833:EF-hand domain pair	-
Os05g0558800	61.4377253703529	78.071257119171	60.8431325271513	57.7838203180791	61.4566459366612	68.6687428938523	54.7987481559476	56.1683229584474	56.4911503872415	48.7388220056692	56.7437882312496	60.3246432198431	OsNINJA1	- && sp|Q6AT41|NNJA4_ORYSJ Protein NINJA homolog 1 OS=Oryza sativa subsp. japonica OX=39947 GN=NINJA1 PE=1 SV=1 && -	LBD
Os02g0274100	63.7015540607043	77.0050969032866	62.7840209281494	73.6077420360254	80.3375002832268	75.0269553345397	64.2246853010701	61.6422330470918	70.471188652661	62.1025938214204	72.5682622399551	78.5857595384317	AIM1	- && sp|Q8W1L6|MFP_ORYSJ Peroxisomal fatty acid beta-oxidation multifunctional protein OS=Oryza sativa subsp. japonica OX=39947 GN=MFP PE=1 SV=2 && PF00378:Enoyl-CoA hydratase/isomerase|PF02737:3-hydroxyacyl-CoA dehydrogenase, NAD binding domain|PF00725:3-hydroxyacyl-CoA dehydrogenase, C-terminal domain	MYB_related
Os02g0525900	70.5260811814474	56.341593382107	67.2992968912422	63.6998433356366	65.6915237597127	51.1247567867936	71.6317998757284	72.2099688080885	93.5910073411715	76.6968386308143	69.4277808943805	85.4677861646345	Os02g0525900	- && sp|B9DGD6|ACS_ARATH Acetyl-coenzyme A synthetase, chloroplastic/glyoxysomal OS=Arabidopsis thaliana OX=3702 GN=ACS PE=1 SV=1 && PF00501:AMP-binding enzyme|PF16177:Acetyl-coenzyme A synthetase N-terminus|PF13193:AMP-binding enzyme C-terminal domain	NAC
Os07g0512200	208.539665554871	199.652896644849	226.556866436705	201.890813101199	220.916851149098	174.338613696501	181.30112175464	198.104341701373	222.88220259912	233.362797439232	186.780547208128	213.11681471208	Atg8	- && sp|Q2XPP5|ATG8A_ORYSI Autophagy-related protein 8A OS=Oryza sativa subsp. indica OX=39946 GN=ATG8A PE=1 SV=1 && PF02991:Autophagy protein Atg8 ubiquitin like	SBP
Os02g0187800	216.239212460436	160.650595073102	174.765032761886	143.975192519232	132.87393981895	79.8521111576836	122.349622177049	151.479674676658	185.089443346291	126.264411117757	98.3339225974241	99.9893626811954	GH2	- && sp|Q6ZHS4|CADH2_ORYSJ Cinnamyl alcohol dehydrogenase 2 OS=Oryza sativa subsp. japonica OX=39947 GN=CAD2 PE=1 SV=1 && PF08240:Alcohol dehydrogenase GroES-like domain|PF00107:Zinc-binding dehydrogenase	HB-other
Os05g0545000	87.1381733194439	98.4340049765809	91.6265707070337	76.7159577012789	88.169827109807	111.66036033145	65.7298725597547	72.0157922209032	69.2259416549844	77.2202004033123	75.1702989803624	87.8145350280627	OsSNDP6	- && sp|F4IHJ0|SFH8_ARATH Phosphatidylinositol/phosphatidylcholine transfer protein SFH8 OS=Arabidopsis thaliana OX=3702 GN=SFH8 PE=2 SV=1 && PF00650:CRAL/TRIO domain|PF03765:CRAL/TRIO, N-terminal domain	bHLH
Os01g0816400	25.831418848566	26.8183478981338	26.3842224022201	27.8757266186784	28.2898688691116	22.3728591211222	31.4072178676405	32.2776431694233	36.8010840946114	28.6899368257405	33.3570039762104	31.0192394578933	Os01g0816400	- && sp|Q5N749|MOR1_ORYSJ Protein MOR1 OS=Oryza sativa subsp. japonica OX=39947 GN=MOR1 PE=2 SV=1 && PF12348:CLASP N terminal	MYB_related
Os05g0113000	98.4518705849622	86.3294602597042	90.1064011885294	69.8682994795935	82.475018697085	96.4743276626696	66.502150584772	64.4086034210188	91.5409623196432	79.2884400089557	83.7817035149751	87.2362372160773	Os05g0113000	- && sp|O80644|ACR9_ARATH ACT domain-containing protein ACR9 OS=Arabidopsis thaliana OX=3702 GN=ACR9 PE=2 SV=1 && PF01842:ACT domain	-
Os02g0732700	31.8717779277395	43.7933486636871	36.6388142003967	34.5304609748919	36.5158439707768	40.5078874209023	34.5622903814067	38.1812142392666	38.9181176060518	29.2649933252614	39.0454631226201	33.1717996492931	OsMed23_1	- && sp|F4I4P3|MED23_ARATH Mediator of RNA polymerase II transcription subunit 23 OS=Arabidopsis thaliana OX=3702 GN=MED23 PE=1 SV=1 && PF11573:Mediator complex subunit 23	MYB
Os02g0793700	254.020633980224	304.361934294121	293.455522881682	262.256750992572	286.904825912012	356.020250454218	260.538709291979	240.249577795046	230.311250943057	292.175222219163	221.517822671155	243.116564950308	OsSBP	- && sp|Q9SK39|SBP3_ARATH Probable steroid-binding protein 3 OS=Arabidopsis thaliana OX=3702 GN=MP3 PE=1 SV=1 && PF00173:Cytochrome b5-like Heme/Steroid binding domain	-
Os06g0571400	94.7514593947261	86.1442301583695	99.883772337176	147.012405044861	99.763667924903	66.5223889415528	154.460462538199	133.828871922376	130.367125511238	125.495020298759	147.823850798021	160.606684966458	OsEF1G2	- && sp|Q5Z627|EF1G3_ORYSJ Elongation factor 1-gamma 3 OS=Oryza sativa subsp. japonica OX=39947 GN=Os06g0571400 PE=2 SV=1 && PF02798:Glutathione S-transferase, N-terminal domain|PF00647:Elongation factor 1 gamma, conserved domain|PF00043:Glutathione S-transferase, C-terminal domain	-
Os03g0268300	108.17659375502	124.686545557467	98.0037107064496	84.0694196774284	104.454827644337	109.555235430313	99.4135050287699	98.0494047849142	98.3115121122802	88.7431724733201	105.411223171956	95.1044823252819	Os03g0268300	- && sp|Q8W1S1|DGDG2_ARATH Digalactosyldiacylglycerol synthase 2, chloroplastic OS=Arabidopsis thaliana OX=3702 GN=DGD2 PE=1 SV=1 && PF00534:Glycosyl transferases group 1	-
Os02g0611800	109.092782078028	86.8810417730578	83.246528535726	156.480844405947	155.802523710267	103.606820415326	80.3773857395327	83.9818601209457	85.5579484371447	138.808451718407	113.541753354327	151.182355781908	OsHCT2	- && sp|Q6K638|HCT2_ORYSJ Hydroxycinnamoyltransferase 2 OS=Oryza sativa subsp. japonica OX=39947 GN=HCT2 PE=2 SV=1 && PF02458:Transferase family	FAR1
Os02g0517300	56.6182231127013	58.4119044408612	52.863340269831	48.7337931935212	52.9685793102337	54.3190597972664	53.5085472621436	48.8590049688753	54.2419590109324	47.8334153489645	58.8607818218469	54.8169218326421	Os02g0517300	- && sp|F4J077|PATH1_ARATH Protein PAT1 homolog 1 OS=Arabidopsis thaliana OX=3702 GN=PAT1H1 PE=1 SV=1 && -	-
Os04g0670200	131.867039882613	82.3024243811183	117.479445403271	92.2574428608102	88.365451866178	72.6492109716415	115.752455493137	111.898444325211	136.832523747391	114.792981284331	122.709349823209	127.033607558235	Os04g0670200	- && sp|P25777|ORYB_ORYSJ Oryzain beta chain OS=Oryza sativa subsp. japonica OX=39947 GN=Os04g0670200 PE=1 SV=2 && PF08246:Cathepsin propeptide inhibitor domain (I29)|PF00112:Papain family cysteine protease|PF00396:Granulin	BBR-BPC
Os08g0478200	207.088763332468	165.504872459467	244.225528548968	222.136830754729	182.772825949306	125.727096692121	244.097167035125	220.231858217215	214.263322767405	246.391075176049	188.481763206291	249.090274878469	RMtATPd2	- && sp|Q9FT52|ATP5H_ARATH ATP synthase subunit d, mitochondrial OS=Arabidopsis thaliana OX=3702 GN=At3g52300 PE=1 SV=3 && PF05873:ATP synthase D chain, mitochondrial (ATP5H)	LBD
Os02g0146600	103.165540144119	107.095516968517	99.2139613832801	118.656684249922	103.45105735138	116.951625885967	120.764983703845	115.648408980958	119.736680384083	119.768754513906	107.92412202291	124.125864415368	eIF-4a	- && sp|Q6Z2Z4|IF4A3_ORYSJ Eukaryotic initiation factor 4A-3 OS=Oryza sativa subsp. japonica OX=39947 GN=Os02g0146600 PE=1 SV=1 && PF00271:Helicase conserved C-terminal domain|PF00270:DEAD/DEAH box helicase	MYB_related
Os04g0660400	113.961852129329	99.8713520834231	111.216345905557	118.233814111038	112.970231347343	94.686938377649	121.017698519766	102.679268459696	108.837257076493	112.143633777578	107.176676539948	130.111451423821	OsUAM2	- && sp|Q7FAY6|RGP2_ORYSJ Probable inactive UDP-arabinopyranose mutase 2 OS=Oryza sativa subsp. japonica OX=39947 GN=UAM2 PE=1 SV=1 && -	-
Os06g0112800	129.667387301026	164.650109269589	143.929468684623	125.209747430286	135.699157495339	140.213269352409	136.289434876381	139.926857942929	130.632325585725	133.34550728584	142.933264606883	121.361602594914	OsGSL1	- && sp|Q9SJM0|CALSA_ARATH Callose synthase 10 OS=Arabidopsis thaliana OX=3702 GN=CALS10 PE=2 SV=5 && PF02364:1,3-beta-glucan synthase component	-
Os03g0710800	174.189	134.301487377724	179.278780704098	155.739550354966	146.861052136498	116.03066051214	173.075326688167	205.214649887564	166.170011834296	203.067160505163	152.048894811105	164.833216096143	GF14F	- && sp|Q06967|14336_ORYSJ 14-3-3-like protein GF14-F OS=Oryza sativa subsp. japonica OX=39947 GN=GF14F PE=1 SV=2 && PF00244:14-3-3 protein	E2F/DP
Os01g0155600	136.340016699937	148.09074991093	137.371229975355	146.976211193443	161.518144431827	177.118706155446	138.602776006841	112.436178665561	118.115988059387	139.390441537217	134.84917464764	143.753665381521	Os01g0155600	- && sp|Q8VYA5|RSZ33_ARATH Serine/arginine-rich splicing factor RS2Z33 OS=Arabidopsis thaliana OX=3702 GN=RS2Z33 PE=1 SV=1 && PF00076:RNA recognition motif. (a.k.a. RRM, RBD, or RNP domain)|PF00098:Zinc knuckle	Nin-like
Os02g0673100	66.5366500095926	76.1923830413009	62.9563018537479	34.1518131836273	70.5433306617643	78.4495969911347	86.5262322153938	77.3958851957275	55.6564655773704	58.5838349150511	50.0551141186967	42.914004512824	OsALMT7	- && sp|O23086|ALMTA_ARATH Aluminum-activated malate transporter 10 OS=Arabidopsis thaliana OX=3702 GN=ALMT10 PE=3 SV=2 && PF11744:Aluminium activated malate transporter	-
Os02g0819500	74.2305657542521	120.717236581934	76.9697934768022	68.6058505839739	91.1985124768032	148.565665951371	77.5176468269455	96.8339073310739	91.4775142722887	87.8025058502821	89.6348868144624	67.0912713658784	Os02g0819500	- && sp|Q8LBW2|OTU9_ARATH OVARIAN TUMOR DOMAIN-containing deubiquitinating enzyme 9 OS=Arabidopsis thaliana OX=3702 GN=OTU9 PE=1 SV=1 && -	FAR1
Os06g0659300	48.2488806771123	45.8844664457468	50.6427058299978	39.9900032636082	39.8795683201031	60.7063609168769	49.7670252380569	56.2555347947952	50.5176900718128	41.1504339453664	58.3305486237969	49.4126029324478	VLN3	- && sp|Q67U26|VLN3_ORYSJ Villin-3 OS=Oryza sativa subsp. japonica OX=39947 GN=VLN3 PE=2 SV=2 && PF02209:Villin headpiece domain|PF00626:Gelsolin repeat	-
Os01g0930200	143.429592588932	143.393270778686	136.801505743125	134.511726020947	163.319353179814	186.646344685358	118.207489951814	121.75025467567	126.255003751453	159.101288557145	125.190079960575	137.496463899896	Os01g0930200	- && - && -	-
Os03g0356700	51.056383006681	50.5484179010773	55.1794745769022	52.4307407920784	42.9026041373978	53.9051891955469	51.1105211940862	60.5645143382432	60.9353714828427	58.2329404092351	60.9121435003756	60.446813847814	VLN2	- && sp|Q10L71|VLN2_ORYSJ Villin-2 OS=Oryza sativa subsp. japonica OX=39947 GN=VLN2 PE=2 SV=1 && PF00626:Gelsolin repeat|PF02209:Villin headpiece domain	-
Os04g0577300	157.496003088776	124.684583160138	169.829190347887	129.941843046873	130.034871039821	119.890140268731	126.162982301639	112.467193993101	129.325518943395	130.915695132127	136.070914555853	127.240201192948	OsGELP58	- && sp|Q9FJ25|GDL81_ARATH GDSL esterase/lipase At5g41890 OS=Arabidopsis thaliana OX=3702 GN=At5g41890 PE=3 SV=1 && PF00657:GDSL-like Lipase/Acylhydrolase	ERF
Os03g0136200	113.559326970334	92.0908461255359	100.780812607325	147.794307103646	120.417847998367	162.708254738583	129.527297580937	122.672558303628	127.778277185862	123.363022081067	114.014687849675	104.350440356771	Ossmt2-1	- && sp|O82427|SMT2_ORYSJ 24-methylenesterol C-methyltransferase 2 OS=Oryza sativa subsp. japonica OX=39947 GN=Smt2-1 PE=2 SV=2 && PF08241:Methyltransferase domain|PF08498:Sterol methyltransferase C-terminal	C2H2
Os06g0175500	84.4065477549059	100.616931290677	88.3145336765655	79.9313390143936	102.214813395438	114.78605093839	66.6210455932892	84.8010309027418	84.7100790399264	90.4910915435225	83.5361663656071	81.9385688422499	Os06g0175500	- && sp|Q9LHS0|CAP10_ARATH Putative clathrin assembly protein At5g35200 OS=Arabidopsis thaliana OX=3702 GN=At5g35200 PE=1 SV=1 && PF07651:ANTH domain	C3H
Os03g0609500	212.179416927405	207.928836673985	165.60097166848	173.231294593447	172.144451066289	351.990172136467	152.066780277447	137.887207567677	119.128065259261	168.812529153149	135.17059679715	130.629612800224	OsLBD38	- && sp|Q9FN11|LBD37_ARATH LOB domain-containing protein 37 OS=Arabidopsis thaliana OX=3702 GN=LBD37 PE=2 SV=1 && PF03195:Lateral organ boundaries (LOB) domain	LBD
Os02g0220500	102.570826597922	97.931330952631	91.2563151008041	110.142876658077	98.5233320017645	109.33378443232	134.377057957879	115.514464257147	118.600061160302	115.662228503824	118.709016932987	135.130339258327	Os02g0220500	- && sp|Q6YW46|EF1G2_ORYSJ Elongation factor 1-gamma 2 OS=Oryza sativa subsp. japonica OX=39947 GN=Os02g0220500 PE=2 SV=2 && PF02798:Glutathione S-transferase, N-terminal domain|PF00043:Glutathione S-transferase, C-terminal domain|PF00647:Elongation factor 1 gamma, conserved domain	-
Os11g0425600	401.460432792923	267.832366485923	368.640440520384	319.356661247014	332.829334690362	451.136194141376	291.898794274285	320.19840666439	281.453984357737	414.553072352928	251.725786110784	321.433195793082	Os11g0425600	- && - && PF04419:4F5 protein family	-
Os05g0119300	77.5235637907843	100.495544620619	92.7718247152936	85.936127555145	143.166588511196	79.9312780760939	64.8426788300157	91.2034147288097	88.3593594263945	97.5432068959547	66.8042096971387	78.0396945725871	Os05g0119300	- && - && -	-
Os07g0546700	384.091502814162	360.587412520346	361.621682415443	381.536108144038	331.646	318.038032834779	439.100994136793	472.870561729968	371.733727308412	461.723325172431	371.82710278412	420.886901174199	Os07g0546700	- && sp|O22860|RL38_ARATH 60S ribosomal protein L38 OS=Arabidopsis thaliana OX=3702 GN=RPL38A PE=3 SV=1 && -	GRAS
Os01g0194600	306.647472199734	253.120231916412	313.883454843947	214.026689312459	344.744388834569	546.486224917777	190.95365110637	198.774502987283	256.503139109444	384.869312903302	220.535732512577	236.931315918485	OsGRX2	- && sp|Q5SMY5|GRXS2_ORYSJ Monothiol glutaredoxin-S2 OS=Oryza sativa subsp. japonica OX=39947 GN=GRXS2 PE=2 SV=1 && -	-
Os03g0141000	85.4177927730509	58.6870278186978	77.0713744888058	112.32237805228	76.6023776861072	54.7117214615592	117.455533034377	99.2368917175224	93.5218527467273	108.823066175713	114.203174537052	131.854843641537	Os03g0141000	- && sp|Q43291|RL211_ARATH 60S ribosomal protein L21-1 OS=Arabidopsis thaliana OX=3702 GN=RPL21A PE=2 SV=2 && -	-
Os08g0126300	127.867617978289	123.885360072243	144.705114883103	113.493761658033	147.741671999128	99.8903008041335	115.352356547895	142.467411743256	122.835768912659	169.710729063369	82.5749624005629	123.071110421844	OsGapC3	- && sp|Q0J8A4|G3PC1_ORYSJ Glyceraldehyde-3-phosphate dehydrogenase 1, cytosolic OS=Oryza sativa subsp. japonica OX=39947 GN=GAPC1 PE=1 SV=1 && PF02800:Glyceraldehyde 3-phosphate dehydrogenase, C-terminal domain|PF00044:Glyceraldehyde 3-phosphate dehydrogenase, NAD binding domain	Trihelix
Os04g0598000	214.427037201245	198.239462119199	205.357543741124	231.969056714553	243.988399477947	393.569014099509	188.784690928802	199.715932348954	298.126523557602	274.991660405439	212.945647760017	267.340737094567	Os04g0598000	- && sp|F4KFM8|LEA65_ARATH Late embryogenesis abundant protein At5g17165 OS=Arabidopsis thaliana OX=3702 GN=At5g17165 PE=3 SV=1 && -	-
Os02g0170500	188.566056883215	185.505994046903	178.704813696216	136.699096872389	160.725240287304	158.739542169525	146.165744630494	143.159760772311	144.915169909544	142.713355814064	153.17893851139	127.060304484572	OsHAP5A	- && sp|Q655V5|NFYC4_ORYSJ Nuclear transcription factor Y subunit C-4 OS=Oryza sativa subsp. japonica OX=39947 GN=NFYC4 PE=1 SV=1 && PF00808:Histone-like transcription factor (CBF/NF-Y) and archaeal histone	NF-YC
Os01g0392600	59.8877329174201	45.3092694440194	54.3961309587969	56.6234236618701	46.4205075037727	36.7396491246635	46.343869176818	33.5832317820022	40.7731125536402	35.4422810276172	54.6954988617141	60.1352805778763	Os01g0392600	- && - && -	FAR1
Os05g0123200	99.1771303894532	97.6868817239897	93.864780263002	90.3839674286823	80.1573892516643	42.4603712921171	90.8180572379865	83.6339403041987	78.2863136631546	85.8640708969389	94.0296519486086	98.2291047027149	Os05g0123200	- && sp|Q93ZH7|IQD2_ARATH Protein IQ-DOMAIN 2 OS=Arabidopsis thaliana OX=3702 GN=IQD2 PE=1 SV=1 && -	TCP
Os07g0495900	43.7208544898713	50.3835278333378	41.1765595534859	43.3724398165667	49.0592236593345	46.2747751218187	45.1588995500374	42.1874601741564	50.0023361971236	39.6928005025762	46.9981327320457	45.4160090889358	Os07g0495900	- && sp|Q9FJR0|RENT1_ARATH Regulator of nonsense transcripts 1 homolog OS=Arabidopsis thaliana OX=3702 GN=UPF1 PE=1 SV=2 && PF09416:RNA helicase (UPF2 interacting domain)|PF13087:AAA domain|PF18141:Domain of unknown function (DUF5599)|PF13086:AAA domain	C3H
Os06g0142900	60.4751297578745	65.856731042536	58.6001586066235	55.6749517659003	58.4083426240418	65.7406141373575	47.3367222885121	42.5080168784263	49.4669510215497	49.7118922131405	55.3910770322226	51.5116390567735	OsDXS2	- && sp|O78328|DXS_CAPAN Probable 1-deoxy-D-xylulose-5-phosphate synthase, chloroplastic OS=Capsicum annuum OX=4072 GN=TKT2 PE=2 SV=1 && PF02780:Transketolase, C-terminal domain|PF02779:Transketolase, pyrimidine binding domain|PF13292:1-deoxy-D-xylulose-5-phosphate synthase	-
Os06g0716700	56.3042139876721	50.2229327538087	48.8912242733475	78.0691095168114	67.5235827141622	43.8336547910996	79.5475192707497	84.0851349967786	86.2162279154675	67.7398038519403	79.6389390780835	90.1692085254078	GRP94	- && sp|P36183|ENPL_HORVU Endoplasmin homolog OS=Hordeum vulgare OX=4513 PE=2 SV=1 && PF02518:Histidine kinase-, DNA gyrase B-, and HSP90-like ATPase|PF00183:Hsp90 protein	bZIP
Os08g0113000	147.960960722369	218.207178439704	158.202120831535	49.5526509581097	135.269805329193	189.638998819879	98.9341957868186	151.969017255739	146.938522099283	130.043593395182	108.855661780377	120.571655319875	prx117	- && sp|Q9SZB9|PER47_ARATH Peroxidase 47 OS=Arabidopsis thaliana OX=3702 GN=PER47 PE=2 SV=2 && PF00141:Peroxidase	NAC
Os03g0115200	201.302340574085	221.589985006682	181.530836313173	216.730794129153	210.454126096551	189.379433583991	224.403281315703	200.358184902707	165.916143106575	179.128576493386	193.934351268681	196.372596355378	Os03g0115200	- && sp|A7RP64|PNO1_NEMVE RNA-binding protein pno1 OS=Nematostella vectensis OX=45351 GN=pno1 PE=3 SV=1 && -	-
Os12g0163800	100.005705357355	88.9671447572737	97.2483205921859	87.5632900252417	91.1614981333402	98.0680397886369	83.5060553216482	86.1279358662086	89.3300032869574	78.6050601575347	87.6293881086743	83.8187190987211	OsACTPK6	- && sp|F4JTP5|STY46_ARATH Serine/threonine-protein kinase STY46 OS=Arabidopsis thaliana OX=3702 GN=STY46 PE=1 SV=1 && PF07714:Protein tyrosine kinase	bZIP
Os12g0581700	106.07167457695	137.389924466737	95.4535186490432	115.904557499759	140.670479615022	161.210030290609	91.1334975020079	80.0611261482284	82.4506952448839	91.7132593312764	87.2897210898308	93.6054619249614	Os12g0581700	- && - && PF05542:Protein of unknown function (DUF760)	HRT-like
Os02g0120100	93.2473294940379	87.773684629448	95.3692562325807	41.1112392261299	59.6082513322365	61.8090003469548	122.014352204765	93.4193048507774	124.068903432748	66.3350167600963	80.4245508646246	88.3461568934295	OsACTPK1	- && sp|F4JTP5|STY46_ARATH Serine/threonine-protein kinase STY46 OS=Arabidopsis thaliana OX=3702 GN=STY46 PE=1 SV=1 && PF07714:Protein tyrosine kinase	bZIP
Os06g0133800	74.8616370023999	73.0399274086455	70.4081660396825	102.76169883152	89.4830729640495	66.5611277493768	84.8318179335952	87.2484769828105	82.1538016093355	86.7886643815359	82.5464154691343	90.4667479091839	OsTK	- && sp|Q7SIC9|TKTC_MAIZE Transketolase, chloroplastic OS=Zea mays OX=4577 PE=1 SV=1 && PF00456:Transketolase, thiamine diphosphate binding domain|PF02779:Transketolase, pyrimidine binding domain|PF02780:Transketolase, C-terminal domain	-
Os03g0161800	130.727327280363	167.53575544399	147.274334929154	117.726559294145	176.797290812065	213.742520020792	214.987497129325	212.017875756538	163.661685117341	142.433257371679	150.979714430912	210.886229345834	Sip2A	- && sp|A2XCT8|MTND2_ORYSI 1,2-dihydroxy-3-keto-5-methylthiopentene dioxygenase 2 OS=Oryza sativa subsp. indica OX=39946 GN=ARD2 PE=2 SV=2 && PF03079:ARD/ARD' family	HSF
Os05g0207900	59.4345296029718	60.4553243061131	54.7991915000747	47.6113468997485	57.4263884631693	59.1566004464373	50.6683485524848	49.3427192330581	52.909484253363	44.0032327664037	58.9500292504608	54.5794436300307	Os05g0207900	- && sp|Q8L7S0|ULP2B_ARATH Probable ubiquitin-like-specific protease 2B OS=Arabidopsis thaliana OX=3702 GN=ULP2B PE=1 SV=3 && PF02902:Ulp1 protease family, C-terminal catalytic domain	MIKC_MADS
Os03g0220700	124.446010312182	169.719184393878	126.116628988175	112.542017381531	139.040048702909	178.418580985554	110.829236622891	112.514138073306	108.89853915269	111.012949059563	118.297887328118	117.607778209862	Os03g0220700	- && - && -	-
Os03g0344700	67.8113406572634	63.3753489148163	69.0860673069881	65.0170243559333	61.0366495914166	61.9917735751534	63.0928035319503	62.4373986915828	66.8907806715212	62.7072622553879	73.9795064345742	66.3111661952364	Os03g0344700	- && sp|P28737|MSP1_YEAST Outer mitochondrial transmembrane helix translocase OS=Saccharomyces cerevisiae (strain ATCC 204508 / S288c) OX=559292 GN=MSP1 PE=1 SV=2 && PF00004:ATPase family associated with various cellular activities (AAA)|PF17862:AAA+ lid domain	Trihelix
Os11g0671000	328.663840867697	277.240778073726	349.132181331708	207.453384136671	226.479942465376	207.07871939025	242.857	232.218327269887	270.488644300605	178.489433054503	170.821385363193	178.828068771791	ARP1	- && sp|P93017|DRMH1_ARATH Dormancy-associated protein homolog 1 OS=Arabidopsis thaliana OX=3702 GN=DRMH1 PE=1 SV=1 && PF05564:Dormancy/auxin associated protein	-
Os07g0258400	76.4771467965106	96.2855416769084	93.6552176635709	70.4039668870724	75.4922708245447	105.160750950315	140.078667431277	162.949817055079	72.9044849588472	25.7103389094908	75.7271415572693	91.4680346092689	NRAMP1	- && sp|Q0D7E4|NRAM1_ORYSJ Metal transporter Nramp1 OS=Oryza sativa subsp. japonica OX=39947 GN=NRAMP1 PE=2 SV=1 && PF01566:Natural resistance-associated macrophage protein	-
Os04g0530500	193.093722941185	167.755345751719	185.982999719587	113.010137712166	139.48778926627	167.135137253597	160.665720941371	143.068997217422	128.049312813513	159.727823512215	156.931087286578	157.89952679352	OsRDCP1	- && sp|Q6R567|RMA1_CAPAN E3 ubiquitin-protein ligase RMA1H1 OS=Capsicum annuum OX=4072 GN=RMA1H1 PE=1 SV=1 && PF00097:Zinc finger, C3HC4 type (RING finger)	-
Os07g0683900	131.220796304245	85.373218965404	128.279983892411	145.601145418276	108.634931094286	77.0006670279882	146.646162039994	111.209531081597	136.612412129114	134.585102601962	139.907310075701	121.64682851674	Os07g0683900	- && sp|Q6Z4N6|40G2_ORYSJ Ricin B-like lectin R40G2 OS=Oryza sativa subsp. japonica OX=39947 GN=R40G2 PE=2 SV=1 && -	NAC
Os01g0938900	177.730977570231	155.95945866441	165.725074546885	207.695061260158	161.68680362356	154.903565620946	211.090236597527	197.648399281292	175.121116847234	217.925409834088	215.510098952393	215.495670723472	Os01g0938900	- && sp|Q9LHG9|NACA1_ARATH Nascent polypeptide-associated complex subunit alpha-like protein 1 OS=Arabidopsis thaliana OX=3702 GN=At3g12390 PE=1 SV=1 && PF01849:NAC domain	ZF-HD
Os12g0150100	266.304350452135	233.146465886277	244.77928997477	287.231057049734	276.746128684588	252.063397361531	293.179942972593	287.747973714579	269.882237690373	335.711958564495	301.863909788133	300.058658118478	Os12g0150100	- && sp|P51414|RL261_ARATH 60S ribosomal protein L26-1 OS=Arabidopsis thaliana OX=3702 GN=RPL26A PE=2 SV=2 && PF16906:Ribosomal proteins L26 eukaryotic, L24P archaeal|PF00467:KOW motif	-
Os06g0166400	235.671934680367	221.374928363185	219.643913918756	127.302199386979	170.422023948189	344.896181405983	181.369241044684	153.754696612211	139.30685989509	184.477654145622	158.266598520582	154.156215352358	OsERF#007	- && sp|O22174|ERF08_ARATH Ethylene-responsive transcription factor ERF008 OS=Arabidopsis thaliana OX=3702 GN=ERF008 PE=2 SV=1 && PF00847:AP2 domain	ERF
Os07g0669100	112.318578343026	104.501141585473	128.01060008745	108.158034395346	117.76523566376	94.4691269039781	101.591061092282	98.0424854385302	110.05550637176	105.398712103328	99.2464315736909	102.788316479229	OsXYLA1	- && sp|Q40082|XYLA_HORVU Xylose isomerase OS=Hordeum vulgare OX=4513 GN=XYLA PE=1 SV=1 && -	MYB_related
Os10g0456800	126.005067104116	142.317192267891	128.018605870092	113.439349270395	165.909009714156	197.357450567337	82.3025310864205	56.7376506852592	109.07741647706	112.668447541303	100.668736154945	120.312111402052	DCA1	- && sp|Q9FFB6|ZFP34_ARATH E3 ubiquitin-protein ligase RZFP34 OS=Arabidopsis thaliana OX=3702 GN=RZPF34 PE=1 SV=1 && PF05495:CHY zinc finger|PF14599:Zinc-ribbon|PF13639:Ring finger domain	Trihelix
Os03g0183200	342.833883553193	273.664035870871	312.792784656647	178.551394767223	196.338890906746	196.052969871223	272.039237252608	196.438264277924	282.065355857082	246.001165139751	253.507990762044	271.121095965712	OsERF#069	- && - && -	ERF
Os06g0194000	102.477560764218	110.426744321271	91.6687012842819	130.386119094542	135.042782345483	110.725340243987	95.8508125900524	96.1154243723788	89.3633836168801	101.385610999946	129.897969919496	116.476916454612	ERF71	- && sp|Q6K7E6|ERF1_ORYSJ Ethylene-responsive transcription factor 1 OS=Oryza sativa subsp. japonica OX=39947 GN=EREBP1 PE=1 SV=1 && PF00847:AP2 domain	ERF
Os05g0235300	21.787476261275	26.0588611528901	23.4582522158758	23.2567071445908	25.9030135270294	26.0839519362146	22.8242822180033	24.3640772094119	25.5906048532662	20.1161213249151	27.9031814391381	26.855570408984	OsTOR	- && sp|Q0DJS1|TOR_ORYSJ Serine/threonine-protein kinase TOR OS=Oryza sativa subsp. japonica OX=39947 GN=TOR PE=1 SV=3 && PF08771:FKBP12-rapamycin binding domain|PF11865:Domain of unknown function (DUF3385)|PF00454:Phosphatidylinositol 3- and 4-kinase|PF02259:FAT domain|PF02260:FATC domain	LBD
Os08g0345700	69.6418130078889	82.1360518316047	78.6040043462995	70.7558699993499	74.9171916509415	68.1232900699082	81.1411250747751	78.8754218294599	79.1002167697512	70.0387537753183	59.9585673031182	66.944648143409	OsPFPA3	- && sp|Q41140|PFPA_RICCO Pyrophosphate--fructose 6-phosphate 1-phosphotransferase subunit alpha OS=Ricinus communis OX=3988 GN=PFP-ALPHA PE=3 SV=1 && PF00365:Phosphofructokinase	-
Os03g0125800	88.2894559927898	109.756339392559	85.3256681149347	73.3564204637841	83.1596189248734	120.43427862798	88.0200424567124	77.2552215414414	90.4670056731953	84.6765762810639	68.6289320252018	68.5371321516095	OsCBSDUF3	- && sp|Q9LTD8|Y5279_ARATH DUF21 domain-containing protein At5g52790 OS=Arabidopsis thaliana OX=3702 GN=CBSDUF5 PE=2 SV=2 && PF01595:Cyclin M transmembrane N-terminal domain	C2H2
Os06g0650600	95.1570401191572	100.209269744805	74.4364925684866	75.7902132535457	93.5470413146399	103.978924860915	80.4508065075067	62.5052681094403	76.6602159395989	68.1465309379382	75.8369728726066	81.359161611548	Os06g0650600	- && sp|Q9C5N2|TMN9_ARATH Transmembrane 9 superfamily member 9 OS=Arabidopsis thaliana OX=3702 GN=TMN9 PE=2 SV=1 && PF02990:Endomembrane protein 70	-
Os10g0548200	40.4636832343265	49.0955007075656	40.1418949850456	42.1089681663759	43.0055531570729	44.8866306896955	41.6808084333672	34.2836229290667	42.744311737863	35.2966432744285	50.9898871903093	40.4000284135155	OsBSR-K1	- && sp|F4I3Z5|SKI3_ARATH Tetratricopeptide repeat protein SKI3 OS=Arabidopsis thaliana OX=3702 GN=SKI3 PE=1 SV=1 && -	-
Os07g0495100	122.003506537221	135.647447133425	122.788809295162	112.400733981784	120.080122141712	114.300341356956	111.692335452982	109.135203470134	97.5848924194762	110.92411357435	117.319745944564	107.87496753104	CK2beta3	- && sp|O80507|CSK2E_ARATH Putative casein kinase II subunit beta-4 OS=Arabidopsis thaliana OX=3702 GN=CKB4 PE=1 SV=1 && PF01214:Casein kinase II regulatory subunit	B3
Os10g0569200	57.2670629420953	54.7999386975968	61.1272432645187	79.7601351347016	56.3089782550739	50.2610642447867	86.5263750573549	76.7237159463725	71.5863023666182	77.9029353044871	92.6147262691511	95.5626183214201	eIF-3b	- && sp|P56821|EIF3B_TOBAC Eukaryotic translation initiation factor 3 subunit B OS=Nicotiana tabacum OX=4097 GN=TIF3B1 PE=2 SV=1 && PF00076:RNA recognition motif. (a.k.a. RRM, RBD, or RNP domain)|PF08662:Eukaryotic translation initiation factor eIF2A	CPP
Os07g0562800	40.4882378497977	42.6027101175987	42.4854498936165	35.0207523566988	39.0490688097933	41.0651	35.6827163083863	37.4148976831066	36.1599510181164	32.1051722711377	37.4247715015642	36.9222109644347	OsMyoVIIIA	- && sp|F4K0A6|MYO2_ARATH Myosin-2 OS=Arabidopsis thaliana OX=3702 GN=VIII-2 PE=2 SV=1 && -	C3H
Os02g0629400	46.097	63.791504125472	48.7052169383323	42.2481861829286	48.1406064318391	72.3643544623076	56.1562739537165	53.0707217995132	61.2152440334399	48.9721689616156	54.7631587673602	42.6369409707685	Os02g0629400	- && sp|Q8LPB4|PSKR1_DAUCA Phytosulfokine receptor 1 OS=Daucus carota OX=4039 GN=PSKR PE=1 SV=1 && PF00069:Protein kinase domain|PF13855:Leucine rich repeat	GRAS
Os03g0395600	66.7375594673191	81.3764943376073	63.7416590367825	63.5957358303675	81.2390055286865	79.8852583093445	66.0416530213243	62.4475819662779	71.3317203288435	59.9173530107462	76.9624699176544	61.1574430710844	Os03g0395600	- && - && -	-
Os04g0653000	184.722045696515	115.99452388064	208.239435116149	144.830168878421	119.717356422195	101.402434576962	164.332412434406	204.354374337991	196.190285458253	206.555	166.56069740334	153.716939264001	EG2	- && sp|Q7XPM8|TIF3_ORYSJ Protein TIFY 3 OS=Oryza sativa subsp. japonica OX=39947 GN=TIFY3 PE=1 SV=1 && PF09425:Divergent CCT motif|PF06200:tify domain	-
Os08g0118000	133.079399179066	92.8686891081551	119.413798166848	79.441492937992	88.7556989999188	61.1591140208883	120.239950796626	108.957352104215	120.939666232647	115.719501091398	98.0419741851919	70.2431278131804	OsAHL1	- && sp|Q8VYJ2|AHL1_ARATH AT-hook motif nuclear-localized protein 1 OS=Arabidopsis thaliana OX=3702 GN=AHL1 PE=1 SV=1 && PF03479:Plants and Prokaryotes Conserved (PCC) domain	B3
Os05g0584600	51.611931685961	105.500973032433	57.4309935756946	58.5976677868138	72.875230048506	103.392926957167	57.0180818854444	73.7668414636679	44.0468619694133	57.7439442724161	43.5554908549222	32.1832940822426	Os05g0584600	- && sp|Q6NW58|SPAST_DANRE Spastin OS=Danio rerio OX=7955 GN=spast PE=2 SV=2 && PF17862:AAA+ lid domain|PF00004:ATPase family associated with various cellular activities (AAA)	Trihelix
Os12g0569200	221.567206922075	50.0764280409728	185.742486978589	327.805404657376	92.4407731208688	6.89428645405796	338.755714251383	217.018510819739	326.585204686624	304.754623096087	274.056604282915	364.151477316825	Os12g0569200	- && - && -	-
Os06g0129400	68.4441927579965	86.9277487372201	70.5810839930064	58.3785110234825	79.3559054135115	67.5681648780157	57.7910825759842	44.7734577300334	68.3736230636506	64.1418458020695	70.1440608105841	74.1934302201063	OsSPX-MFS3	- && sp|A2Y8U6|SPXM3_ORYSI SPX domain-containing membrane protein OsI_21475 OS=Oryza sativa subsp. indica OX=39946 GN=OsI_21475 PE=3 SV=1 && PF07690:Major Facilitator Superfamily|PF03105:SPX domain	C3H
Os01g0281400	52.5300471567124	53.9401941420048	45.9460625031387	54.737897055539	56.7846595857329	46.8707309676952	62.1850303674651	55.8267660542228	51.717095083631	48.4898179610882	60.012528964264	59.6536542837676	Os01g0281400	- && sp|Q0JNK5|COPB2_ORYSJ Coatomer subunit beta-2 OS=Oryza sativa subsp. japonica OX=39947 GN=Os01g0281400 PE=3 SV=1 && PF14806:Coatomer beta subunit appendage platform|PF07718:Coatomer beta C-terminal region|PF01602:Adaptin N terminal region	ARF
Os01g0120700	91.0695675737034	145.927477097084	93.993212424734	106.246813346802	135.288080204793	126.120823006068	76.2243099472443	78.402714146848	81.1871024473278	82.8740215969106	89.9256	94.2091601487374	Os01g0120700	- && - && -	-
Os01g0187400	36.4446202081562	36.8222808605657	34.511915984513	31.9968562256148	36.0820919006185	45.9854375311087	37.8109567184418	39.015872341645	41.291703734014	32.6370801556123	38.8576060634758	37.8357991592305	Os01g0187400	- && - && -	MYB_related
Os01g0622700	120.338367568329	135.876924852582	134.899218268979	104.781864479893	115.135857557623	120.983350508194	98.7474220694139	107.741286200085	100.202112111415	113.276095697464	82.4549	106.26484569466	Os01g0622700	- && sp|Q9AXA6|ABIL1_ORYSJ Probable protein ABIL1 OS=Oryza sativa subsp. japonica OX=39947 GN=Os01g0622700 PE=2 SV=1 && -	Nin-like
Os05g0542200	99.4617981064523	93.807334640812	88.7499240078592	76.8342445943595	83.4188326387287	156.468	104.861799921015	88.5189051780119	94.9110321527784	75.8328831019652	119.336387770734	119.401662412622	Os05g0542200	- && sp|B7KWT4|RUTD_METC4 Putative aminoacrylate hydrolase RutD OS=Methylorubrum extorquens (strain CM4 / NCIMB 13688) OX=440085 GN=rutD PE=3 SV=1 && PF00561:alpha/beta hydrolase fold	-
Os01g0819900	62.058187936209	65.6597116898543	62.953271635777	55.8224271031982	61.988028767823	60.1544303540176	57.9554174079539	52.1104029430973	60.1486716834094	54.4386748375485	58.8479348928254	55.2598216943418	EIP10	- && sp|Q55GS2|SCY1_DICDI Probable inactive serine/threonine-protein kinase scy1 OS=Dictyostelium discoideum OX=44689 GN=scy1 PE=3 SV=1 && -	WRKY
Os09g0252800	36.7029866184759	43.2676689627037	37.8348435584302	34.5257239969783	40.5923498326951	44.5688489081693	38.6821104913754	44.7910799509801	44.6110826029084	37.4044974327091	41.0325980423103	38.0262347743326	Os09g0252800	- && sp|Q8GY23|UPL1_ARATH E3 ubiquitin-protein ligase UPL1 OS=Arabidopsis thaliana OX=3702 GN=UPL1 PE=1 SV=3 && PF00632:HECT-domain (ubiquitin-transferase)|PF14377:Ubiquitin binding region	GATA
Os08g0428800	266.024512338022	139.701622584075	200.787691564948	158.489590474566	149.594298774988	169.706104077252	224.014997193483	191.585863089168	227.442774708577	191.273256528581	207.788433474422	171.81340711922	Os08g0428800	- && sp|Q9FYS5|HMGYA_MAIZE HMG-Y-related protein A OS=Zea mays OX=4577 GN=HMGIY2 PE=1 SV=1 && PF00538:linker histone H1 and H5 family	MYB_related
Os02g0164900	46.651256448927	43.6351406271651	48.2655688273188	34.3626935197073	36.0666869287336	40.6855298590306	48.0734387445639	42.8455999622099	61.9559085329062	52.4971519055433	63.8070840267667	49.0712583319111	OsARF6a	- && sp|A2X1A1|ARFF_ORYSI Auxin response factor 6 OS=Oryza sativa subsp. indica OX=39946 GN=ARF6 PE=3 SV=1 && -	ARF
Os01g0841000	155.548126871042	126.016965909779	155.911400777634	118.027060618115	145.365958995499	217.888886598896	144.276619013793	135.660252965718	125.164563845371	124.595138434972	113.327277622986	123.467744987034	Os01g0841000	- && - && PF01417:ENTH domain	C3H
Os06g0255700	56.976755251841	64.609397789874	54.1858768758652	50.8932463348303	52.8611296272928	61.3187680195423	49.7964886788635	51.1183671113196	51.3885415159135	39.8824043068331	52.9543527068186	46.7539193880846	Os06g0255700	- && sp|Q9SIW2|CHR35_ARATH Protein CHROMATIN REMODELING 35 OS=Arabidopsis thaliana OX=3702 GN=DRD1 PE=1 SV=1 && PF00176:SNF2 family N-terminal domain|PF00271:Helicase conserved C-terminal domain	MYB_related
Os06g0335500	154.164338141706	129.061516718449	164.76878721507	148.534960589403	145.168943229941	118.027631044444	148.530675014493	154.937336356044	111.044692818582	168.706495476353	150.155358130435	138.722903838001	OsIAA21	- && sp|Q5Z749|IAA21_ORYSJ Auxin-responsive protein IAA21 OS=Oryza sativa subsp. japonica OX=39947 GN=IAA21 PE=2 SV=1 && PF02309:AUX/IAA family	ARF
Os05g0345500	58.5315415746274	79.7535312743643	59.4632446514967	61.5748723756004	64.366	75.6343298015365	50.8690289606257	48.4938558394065	56.8098074077533	42.6015806688568	55.149069210872	55.1117897144731	Os05g0345500	- && sp|Q8LEV3|Y2060_ARATH BTB/POZ domain-containing protein At2g30600 OS=Arabidopsis thaliana OX=3702 GN=At2g30600/At2g30610 PE=2 SV=1 && PF00754:F5/8 type C domain	-
Os09g0544300	84.058932901337	72.1471285299417	90.9457089594058	69.4917882041118	54.7532693345088	68.3214259417442	86.3187715065318	72.8039135978265	92.7149304759942	85.7403936237573	99.5594733937793	95.8956913916297	OsACTPK3	- && sp|F4JTP5|STY46_ARATH Serine/threonine-protein kinase STY46 OS=Arabidopsis thaliana OX=3702 GN=STY46 PE=1 SV=1 && PF07714:Protein tyrosine kinase	NAC
Os05g0498400	95.6823470350968	151.292075432883	109.198195357811	113.855083189205	185.786545817011	102.400240376399	92.1796271537665	129.461130561958	114.561410770683	124.705929292358	109.067391374368	142.50820382133	SUI1	- && sp|A6MZM2|SUI1_ORYSI Protein translation factor SUI1 homolog OS=Oryza sativa subsp. indica OX=39946 GN=GOS2 PE=2 SV=1 && PF01253:Translation initiation factor SUI1	MYB_related
Os05g0509200	166.004292995024	141.516147342277	158.568791607733	157.269935938192	155.999932911363	135.168817597827	161.990888837655	140.874793383397	141.972238341172	153.258708970174	143.346414007189	155.533451864501	Os05g0509200	- && sp|O22769|NDUV2_ARATH NADH dehydrogenase [ubiquinone] flavoprotein 2, mitochondrial OS=Arabidopsis thaliana OX=3702 GN=At4g02580 PE=1 SV=3 && PF01257:Thioredoxin-like [2Fe-2S] ferredoxin	-
Os02g0121100	143.601473671012	128.132755274521	169.759017190785	148.389	132.93718386657	126.62673007767	164.412348399798	179.113612025851	138.556188521332	211.203974748168	124.651665221781	136.180540499392	OsCSP1	- && sp|P27484|GRP2_NICSY Glycine-rich protein 2 OS=Nicotiana sylvestris OX=4096 GN=GRP-2 PE=2 SV=1 && PF00313:'Cold-shock' DNA-binding domain|PF00098:Zinc knuckle	-
Os01g0124200	170.058258244839	62.3679661259594	130.941869190296	279.084451379878	222.208310619313	41.2457390638928	188.836343311522	111.344089592753	210.607930427358	143.128886203867	170.902251506954	306.384451876189	RBBI3-1	- && sp|A2WK50|IBBR_ORYSI Bowman-Birk type bran trypsin inhibitor OS=Oryza sativa subsp. indica OX=39946 GN=RBBI3.3 PE=2 SV=2 && PF00228:Bowman-Birk serine protease inhibitor family	-
Os08g0288000	49.5681673791095	50.1609042045966	50.8877621762151	66.1593474571131	69.1613668888401	83.120575980467	45.334565640175	41.0301175202728	42.6315	52.142907136995	60.8394529461616	60.0854055714436	Os08g0288000	- && - && -	-
Os04g0583900	88.9501667844705	112.534795855178	90.8213972786894	74.6562026127245	77.1180193221273	116.491942471805	93.2720585673592	91.4497320912572	104.418465140891	73.3135012964178	89.0218754191709	86.2303	LHY	- && sp|F4KGY6|RVE1_ARATH Protein REVEILLE 1 OS=Arabidopsis thaliana OX=3702 GN=RVE1 PE=1 SV=1 && PF00249:Myb-like DNA-binding domain	MYB_related
Os07g0545400	210.380915735716	179.458499309139	219.261147015717	182.294027635658	182.008095882259	222.142416609769	223.40462433252	245.62842450385	243.47821476362	294.093170771229	231.53746688632	198.025030638447	Os07g0545400	- && sp|A2YMC6|H2A2_ORYSI Probable histone H2A.2 OS=Oryza sativa subsp. indica OX=39946 GN=OsI_025469 PE=3 SV=1 && PF00125:Core histone H2A/H2B/H3/H4|PF16211:C-terminus of histone H2A	GeBP
Os04g0486950	140.028042356619	109.478127478399	133.077478979601	52.0505678113895	67.3038865779742	96.0325204803339	105.715248029139	70.0982057133758	102.225481733334	84.1432953293029	59.6915484129559	67.3331402525479	Os04g0486950	- && sp|Q7XUG1|MASY_ORYSJ Malate synthase OS=Oryza sativa subsp. japonica OX=39947 GN=MS PE=2 SV=1 && PF01274:Malate synthase	-
Os03g0159100	135.57649858212	161.221701486657	134.548179591439	82.6646745786751	104.409395898464	154.732591915423	115.420826863522	135.522479854656	140.096792055936	113.907766898033	113.211565360044	83.7222763546929	OsRLCK101	- && sp|Q9FM85|PBL16_ARATH Probable serine/threonine-protein kinase PBL16 OS=Arabidopsis thaliana OX=3702 GN=PBL16 PE=1 SV=1 && PF07714:Protein tyrosine kinase	WRKY
Os11g0572500	118.840229106859	122.920130835545	117.157091577457	87.9486946664809	100.592	137.776825409978	95.2003375839008	99.2661740540242	108.27671293019	107.98966671524	103.326309846764	102.254310834388	OsRFP	- && sp|Q9ZT42|RHF2A_ARATH E3 ubiquitin-protein ligase RHF2A OS=Arabidopsis thaliana OX=3702 GN=RHF2A PE=2 SV=1 && PF13639:Ring finger domain	MYB_related
Os04g0688300	243.530192599191	133.058553477653	195.785265376245	101.079566766504	143.266950648252	114.724893238629	137.386365361928	118.544100698803	230.879625677972	78.460435469007	84.4947988954818	119.008660071068	prx61	- && sp|P84516|PER1_SORBI Cationic peroxidase SPC4 OS=Sorghum bicolor OX=4558 GN=Sb03g046810 PE=1 SV=2 && PF00141:Peroxidase	NAC
Os12g0443700	73.6218498702153	76.4006128865259	87.8764725555375	91.9307254296825	79.7627594207585	69.4959401632048	91.2935625779165	93.6340764031329	96.5957714485206	95.3304476246295	94.1018094355004	108.412379646187	Os12g0443700	- && sp|Q9M1R2|SYPC_ARATH Proline--tRNA ligase, cytoplasmic OS=Arabidopsis thaliana OX=3702 GN=At3g62120 PE=1 SV=1 && PF00587:tRNA synthetase class II core domain (G, H, P, S and T)|PF09180:Prolyl-tRNA synthetase, C-terminal|PF03129:Anticodon binding domain	GRAS
Os06g0167500	33.6689765998811	38.3234195036254	33.8132325528978	40.3098206077239	36.9965147082542	50.5366881839069	28.0266444752792	31.0275688502246	32.5929325865446	22.7598796252617	30.5963217160734	33.6139	Os06g0167500	- && sp|C0LGH3|Y5614_ARATH Probable LRR receptor-like serine/threonine-protein kinase At1g56140 OS=Arabidopsis thaliana OX=3702 GN=At1g56140 PE=2 SV=2 && PF11721:Malectin domain	ERF
Os10g0575200	46.7768653967168	45.9040671746106	46.8025337721907	18.7530380743963	18.8966158274611	18.4091409669731	47.2433590529656	50.0527656227364	53.8228436035323	17.3493330048196	21.5469111920581	20.5964470035301	OsDjC74	- && sp|F4IVL6|GRV2_ARATH DnaJ homolog subfamily C GRV2 OS=Arabidopsis thaliana OX=3702 GN=GRV2 PE=1 SV=1 && PF14237:GYF domain 2|PF00226:DnaJ domain	-
novel.112	4.17954877358151	6.58029295170953	3.15234848795581	90.0169111996741	81.6090116521775	108.170869134278	3.42699063816034	2.92218681519085	3.91824574886368	46.8305568748864	97.8855128053867	76.5401723961964	-	- && sp|Q9SD82|RFA1B_ARATH Replication protein A 70 kDa DNA-binding subunit B OS=Arabidopsis thaliana OX=3702 GN=RPA1B PE=3 SV=1 && -	-
Os02g0456800	44.790678732611	56.4002517905155	40.7079937451149	41.2432936904774	52.7208957689435	68.2611460583595	46.1504899921465	39.7182802388678	43.5626968822314	36.2083069158027	44.8911739924026	42.8267199842592	Os02g0456800	- && sp|Q7XA40|RGA3_SOLBU Putative disease resistance protein RGA3 OS=Solanum bulbocastanum OX=147425 GN=RGA3 PE=2 SV=2 && PF00931:NB-ARC domain|PF18052:Rx N-terminal domain	FAR1
Os01g0884300	154.728552627482	142.397265787468	160.804299704144	86.3190125068217	121.528123729946	171.376265704679	81.9430619656308	87.4718939273818	93.0683948799054	106.408384388934	99.0391661814953	142.585549096639	OsNAC6	- && sp|Q7F2L3|NAC48_ORYSJ NAC domain-containing protein 48 OS=Oryza sativa subsp. japonica OX=39947 GN=NAC048 PE=1 SV=1 && PF02365:No apical meristem (NAM) protein	NAC
Os04g0667700	95.4192950075782	94.9459394839652	94.9099888829297	60.6727547783755	75.6939727202784	99.9264902267606	76.6760292729555	60.5886837933416	79.7965002178836	71.8851643609752	66.257554212302	69.8497627264769	OsFbox236	- && sp|A8WAT2|ARP8_ORYSI Actin-related protein 8 OS=Oryza sativa subsp. indica OX=39946 GN=ARP8 PE=3 SV=1 && PF00022:Actin	Trihelix
Os10g0498700	40.6768855234816	48.297116804456	38.8120158381566	37.3835581284121	41.9058023787682	44.9268151195592	37.8261564377756	38.6999748692729	44.9532499743819	34.2863250766142	37.1747741044333	35.8018178398142	OsMed16_1	- && sp|F4JGZ1|MED16_ARATH Mediator of RNA polymerase II transcription subunit 16 OS=Arabidopsis thaliana OX=3702 GN=MED16 PE=1 SV=1 && -	-
Os02g0321900	167.484390115529	116.341094754234	170.627842484677	233.860107105207	144.11986428514	93.4105397582122	241.102247282792	238.725517960417	217.929470199949	247.261671403816	225.101390300425	239.228529359034	Os02g0321900	- && sp|B8B9K6|R10A_ORYSI 60S ribosomal protein L10a OS=Oryza sativa subsp. indica OX=39946 GN=RPL10A PE=3 SV=1 && PF00687:Ribosomal protein L1p/L10e family	bZIP
Os02g0673700	92.6314536134036	84.024878338962	70.2268698289961	72.3898053483258	81.5094625133758	88.1280080880652	79.5676793455553	67.4490747886691	59.8193182232087	86.4530868558218	79.6068606417366	70.5589042456664	OsDof2	- && sp|B9F1L8|DOF2_ORYSJ Dof zinc finger protein 2 OS=Oryza sativa subsp. japonica OX=39947 GN=DOF2 PE=2 SV=1 && PF02701:Dof domain, zinc finger	Dof
Os11g0250000	106.464494210608	122.555639272623	96.9596743099704	100.092152700661	106.579415401348	117.511111724758	92.3102132153064	83.2370151084036	88.3233330317309	85.3346641208556	92.401223442258	98.4003099760458	RBS1	- && sp|Q9ASP6|HNRPQ_ARATH Heterogeneous nuclear ribonucleoprotein Q OS=Arabidopsis thaliana OX=3702 GN=LIF2 PE=1 SV=1 && PF00076:RNA recognition motif. (a.k.a. RRM, RBD, or RNP domain)	bZIP
Os05g0594900	231.572851372255	314.83558169991	254.522851258934	250.801165032611	301.186528691527	323.764	228.510482982645	234.006072584685	203.031204479007	269.218352643159	201.309720463689	226.88030816441	Os05g0594900	- && sp|Q8VYI0|LSM8_ARATH Sm-like protein LSM8 OS=Arabidopsis thaliana OX=3702 GN=LSM8 PE=1 SV=1 && PF01423:LSM domain	-
Os01g0300200	72.7813094513225	67.7803379660436	72.598187947256	76.5538257798604	64.9607046680977	55.929414219447	79.6116142693468	78.0054438686271	80.2339623028104	77.7152542768276	64.1172282012949	82.6140002421969	Os01g0300200	- && sp|Q93VT8|ACLB1_ORYSJ ATP-citrate synthase beta chain protein 1 OS=Oryza sativa subsp. japonica OX=39947 GN=ACLB-1 PE=2 SV=1 && PF00285:Citrate synthase, C-terminal domain|PF00549:CoA-ligase	bZIP
Os01g0267900	247.97855906585	226.584231821288	225.503969549829	246.069568442557	261.68853105174	177.781207978796	228.366898556186	228.911406729555	202.798967963543	234.164175042225	220.62335732954	227.255546501663	OsCam1-3	- && sp|A2WN93|CALM1_ORYSI Calmodulin-1 OS=Oryza sativa subsp. indica OX=39946 GN=CAM1-1 PE=1 SV=2 && PF13499:EF-hand domain pair	HSF
Os11g0199200	73.4914998898236	49.2942865325288	74.8681153209139	108.078757851338	89.9514129856845	48.0184807140163	118.477024647542	114.965801982523	120.462538873827	113.160054812963	89.9600187607943	133.775383703165	ESP2	- && sp|Q53LQ0|PDI11_ORYSJ Protein disulfide isomerase-like 1-1 OS=Oryza sativa subsp. japonica OX=39947 GN=PDIL1-1 PE=2 SV=1 && PF13848:Thioredoxin-like domain|PF00085:Thioredoxin	MYB_related
Os08g0195400	191.606007374228	178.665942447602	171.733536982283	154.431131938908	190.56069587182	194.937740088768	137.019559563828	106.284998784682	105.010972452355	165.922905603865	143.171279655034	126.259647143817	Os08g0195400	- && - && PF12620:Protein of unknown function (DUF3778)	bHLH
Os06g0103500	65.8694008849177	59.9678795899236	64.2187792059942	72.5984848539791	76.6263782391457	72.0807107622283	60.6223251769926	59.5040246648408	71.2796573483412	69.1337675547541	66.4020808944406	74.6633089255244	ACX1	- && sp|O65202|ACOX1_ARATH Peroxisomal acyl-coenzyme A oxidase 1 OS=Arabidopsis thaliana OX=3702 GN=ACX1 PE=1 SV=1 && PF14749:Acyl-coenzyme A oxidase N-terminal|PF01756:Acyl-CoA oxidase|PF02770:Acyl-CoA dehydrogenase, middle domain	-
Os03g0237000	67.8733667581152	68.1991077712022	61.1438775126312	76.9514019277803	76.7643380556343	62.6085826429801	81.2428471849271	79.2128240604437	78.6494734194862	76.6552808852137	83.6679003947518	81.0409411818435	Os03g0237000	- && sp|Q9ZPS7|TMN3_ARATH Transmembrane 9 superfamily member 3 OS=Arabidopsis thaliana OX=3702 GN=TMN3 PE=2 SV=1 && PF02990:Endomembrane protein 70	FAR1
Os03g0243300	92.7037178633841	89.7455711516319	91.9759557479278	90.3983254455271	87.1482957567376	86.5143944107923	91.8373115681314	97.9352330404743	105.858639371486	99.7858033701563	101.140349426993	100.193216927739	OsS5a	- && sp|O82143|PSMDA_ORYSJ 26S proteasome non-ATPase regulatory subunit 4 homolog OS=Oryza sativa subsp. japonica OX=39947 GN=RPN10 PE=1 SV=1 && PF13519:von Willebrand factor type A domain	-
Os03g0125600	123.100941656996	100.050137940327	115.320054882092	75.875009344908	82.6129631153466	86.6334928204744	101.167389195738	88.7010403538216	95.5712027608504	91.4827363691767	88.9325440953752	75.7319748300173	Os03g0125600	- && sp|Q3EDL4|Y1154_ARATH Probable serine/threonine-protein kinase At1g01540 OS=Arabidopsis thaliana OX=3702 GN=At1g01540 PE=1 SV=2 && PF00069:Protein kinase domain	bHLH
Os07g0223100	209.681228148063	175.901546895376	220.251758679918	163.672799501684	140.818924043544	125.442011673538	201.134561448516	224.131792344293	214.561913962394	197.61791905213	171.460749033622	181.456348929383	OsARFA1c	- && sp|P36397|ARF1_ARATH ADP-ribosylation factor 1 OS=Arabidopsis thaliana OX=3702 GN=ARF1 PE=1 SV=2 && PF00025:ADP-ribosylation factor family	GATA
Os09g0532900	60.0522794606265	52.4910787048123	53.5011253879903	20.989380671763	24.8769009261664	26.187532329008	33.3874749200124	35.5304447215627	35.5509504582939	17.1852843656899	19.1574939437621	21.6622872103731	OsMYB42/85	- && sp|Q50EX6|ODO1_PETHY MYB-like transcription factor ODO1 OS=Petunia hybrida OX=4102 GN=ODO1 PE=2 SV=1 && PF00249:Myb-like DNA-binding domain	MYB
Os02g0752800	132.197191840068	155.162318881831	136.241896815363	105.713162550191	127.040216473278	163.552081693371	85.2756030022138	86.9207378649063	70.4932809237242	88.3917785806601	81.0248814590343	90.5218876699534	OsERF#049	- && sp|Q8H1E4|RAP24_ARATH Ethylene-responsive transcription factor RAP2-4 OS=Arabidopsis thaliana OX=3702 GN=RAP2-4 PE=1 SV=1 && PF00847:AP2 domain	ERF
Os08g0517200	29.7438741082277	33.5538557049654	32.818054060952	30.8098991863286	29.2980036038616	31.5460729363995	27.2614855406994	30.7368908369883	37.4166499751321	28.4954700555594	29.9857189054426	34.5827527937471	FCO2	- && sp|Q7X8B5|ACA5_ORYSJ Calcium-transporting ATPase 5, plasma membrane-type OS=Oryza sativa subsp. japonica OX=39947 GN=ACA5 PE=1 SV=2 && PF00689:Cation transporting ATPase, C-terminus	MYB_related
Os02g0234800	134.339125522662	151.610173939048	142.586583294201	129.224772917434	114.584	134.907624908447	143.168313407454	131.397692187589	134.752428920602	129.144881457074	154.777297619026	138.392732468975	Os02g0234800	- && sp|P43333|RU2A_ARATH U2 small nuclear ribonucleoprotein A' OS=Arabidopsis thaliana OX=3702 GN=At1g09760 PE=2 SV=2 && PF14580:Leucine-rich repeat	-
Os06g0696600	253.908077341089	119.790538029799	260.702300182682	125.203865172115	152.010010523919	36.6128556637059	154.312	188.911715574897	233.002895395231	217.117928803099	124.825456571385	84.7163359919854	OsXTH12	- && sp|Q38907|XTH25_ARATH Probable xyloglucan endotransglucosylase/hydrolase protein 25 OS=Arabidopsis thaliana OX=3702 GN=XTH25 PE=2 SV=2 && PF06955:Xyloglucan endo-transglycosylase (XET) C-terminus|PF00722:Glycosyl hydrolases family 16	NAC
Os05g0409300	211.732134819716	239.812596138491	208.538708182904	192.417540687848	223.82146235208	215.814311271181	172.876428422742	160.647977446793	180.285364725226	184.071950988682	159.485079024671	196.563277576242	Os05g0409300	- && sp|Q6I570|CYT3_ORYSJ Cysteine proteinase inhibitor 3 OS=Oryza sativa subsp. japonica OX=39947 GN=Os05g0409300 PE=2 SV=1 && PF16845:Aspartic acid proteinase inhibitor	bHLH
Os02g0699600	192.560887882768	131.52293795876	162.257831051756	253.250476264781	173.565433397968	137.852280614494	267.04575189875	217.549025775471	215.580461151928	283.869072809857	242.141401866477	262.774559264164	Os02g0699600	- && sp|P50883|RL121_ARATH 60S ribosomal protein L12-1 OS=Arabidopsis thaliana OX=3702 GN=RPL12A PE=2 SV=2 && PF03946:Ribosomal protein L11, N-terminal domain|PF00298:Ribosomal protein L11, RNA binding domain	-
Os07g0694000	89.0614507598227	80.7262008098599	76.4531130835787	80.8264850944695	82.3741736994849	105.578984281696	64.4796149090154	60.6067880303995	69.7104109929319	59.2877353187266	75.1049587615534	71.4075238112065	OsPI-PLC1	- && sp|Q39033|PLCD2_ARATH Phosphoinositide phospholipase C 2 OS=Arabidopsis thaliana OX=3702 GN=PLC2 PE=1 SV=1 && PF00387:Phosphatidylinositol-specific phospholipase C, Y domain|PF00388:Phosphatidylinositol-specific phospholipase C, X domain|PF00168:C2 domain	NF-X1
Os06g0194900	52.3609568007687	48.8868512233118	49.5906827144229	53.9467505950675	67.6958685415175	52.5059130161185	49.1126516028856	50.639072477567	37.0475616544386	54.6088272597033	42.3121378315649	45.5957970711065	SUS2	- && sp|P30298|SUS2_ORYSJ Sucrose synthase 2 OS=Oryza sativa subsp. japonica OX=39947 GN=SUS2 PE=1 SV=2 && PF00534:Glycosyl transferases group 1|PF00862:Sucrose synthase	HB-other
Os06g0124900	324.885192641146	344.423416119442	362.508045987842	268.927933692179	312.193841548903	288.882477410379	299.006077574101	357.243656834865	310.722055110576	359.957419914744	244.28573447547	277.501642612937	Os06g0124900	- && sp|Q0DF13|SDH8A_ORYSJ Succinate dehydrogenase subunit 8A, mitochondrial OS=Oryza sativa subsp. japonica OX=39947 GN=SDH8A PE=3 SV=2 && -	-
Os09g0394900	151.375126604085	176.190468288283	138.242339882228	131.143726074789	132.454534782829	163.151209620027	139.190843041143	126.462071857285	124.679180612409	115.711413060569	134.261260742678	125.172588312598	OsANN9	- && sp|Q9C9X3|ANXD5_ARATH Annexin D5 OS=Arabidopsis thaliana OX=3702 GN=ANN5 PE=2 SV=2 && PF00191:Annexin	MYB
Os05g0584200	141.058102191331	180.154991848518	131.069339388059	140.418908006132	191.123029909484	214.135200563206	156.53562257385	155.107078650939	158.489646785375	163.782109057488	128.48033714927	148.262488038239	LEA8	- && sp|P46518|LEA14_GOSHI Late embryogenesis abundant protein Lea14-A OS=Gossypium hirsutum OX=3635 GN=LEA14-A PE=2 SV=1 && PF03168:Late embryogenesis abundant protein	NAC
Os02g0655300	115.636447780508	110.739895670035	96.4010203133967	119.70621201445	131.670918958885	152.109965016505	103.715556014714	93.4291130734352	85.1697568750514	104.979749857015	91.8115609386744	112.385620445472	Os02g0655300	- && sp|Q9ZW85|LEUD3_ARATH 3-isopropylmalate dehydratase small subunit 1 OS=Arabidopsis thaliana OX=3702 GN=SSU1 PE=1 SV=1 && -	-
Os11g0104900	29.3445182317582	27.2803026475013	27.7918920705622	27.9702168068334	27.4158301065713	23.7439889416864	31.9763288428283	33.9854811859917	36.7941513895065	35.3611820779709	32.0047382804303	36.9825959487195	Os11g0104900	- && sp|Q2RBN7|CLH1_ORYSJ Clathrin heavy chain 1 OS=Oryza sativa subsp. japonica OX=39947 GN=Os11g0104900 PE=3 SV=1 && PF00637:Region in Clathrin and VPS|PF09268:Clathrin, heavy-chain linker|PF13838:Clathrin-H-link|PF01394:Clathrin propeller repeat	bHLH
Os06g0286351	29.9459297985736	33.1229021769173	29.8474946844895	30.9907455348751	31.8788524393534	32.7465350894738	34.9641977779433	36.0180437554902	37.0553825044959	30.1837477515356	39.8031340567806	34.8609809428344	Os06g0286351	- && sp|Q04264|PDS5_YEAST Sister chromatid cohesion protein PDS5 OS=Saccharomyces cerevisiae (strain ATCC 204508 / S288c) OX=559292 GN=PDS5 PE=1 SV=1 && -	B3
Os02g0625500	126.862143457542	87.6621011558655	146.139378710201	154.105564952149	121.274805615333	46.0412832368955	129.723426061543	162.049548507776	156.265251283536	162.236232846193	106.934895620888	179.941064502178	Os02g0625500	- && sp|Q9LZG0|ADK2_ARATH Adenosine kinase 2 OS=Arabidopsis thaliana OX=3702 GN=ADK2 PE=1 SV=1 && PF00294:pfkB family carbohydrate kinase	STAT
Os03g0655400	335.438303134072	224.270923744596	405.949012924497	242.977489667054	189.605762579716	239.738867793417	291.161145613816	282.50870271306	345.278802932006	345.861086003105	312.367768390212	231.850027451824	OsLEA24	- && - && -	-
Os04g0692000	112.901070956564	126.890631969745	105.538535226012	106.387164776059	105.092860308711	100.964043704509	101.424336886073	112.121132392503	127.464405369937	94.5154948978931	126.975785342902	106.111990088135	Os04g0692000	- && sp|Q9C521|UGAL1_ARATH UDP-galactose transporter 1 OS=Arabidopsis thaliana OX=3702 GN=UDP-GALT1 PE=2 SV=1 && PF03151:Triose-phosphate Transporter family	GRF
Os02g0175100	149.375053191355	153.699842109161	144.792500452438	136.179524219573	149.455682478066	226.35220919611	125.355859800542	121.559707147473	121.316429605037	188.27508649525	144.957312350261	132.550824237138	OsbZIP15	- && sp|Q6H500|RSBZ4_ORYSJ bZIP transcription factor RISBZ4 OS=Oryza sativa subsp. japonica OX=39947 GN=RISBZ4 PE=2 SV=2 && PF00170:bZIP transcription factor	bZIP
Os12g0288400	87.1044674095899	101.765896745258	86.9783267897736	75.1525026207259	88.5185495247712	92.3304378685614	80.1903922210989	80.431830323439	92.7574825060524	72.8382891178618	75.2399180922778	78.8885936420622	Os12g0288400	- && sp|Q9LY87|RGLG2_ARATH E3 ubiquitin-protein ligase RGLG2 OS=Arabidopsis thaliana OX=3702 GN=RGLG2 PE=1 SV=1 && PF13920:Zinc finger, C3HC4 type (RING finger)|PF07002:Copine	M-type_MADS
Os07g0676900	163.133770271991	60.1653281906931	137.029338522802	276.744308151179	224.435482285752	2.49988051916191	148.184377300735	86.5504656304004	123.850196961734	191.016919421282	69.4722164323706	211.807516136294	prx109	- && sp|A5H452|PER70_MAIZE Peroxidase 70 OS=Zea mays OX=4577 GN=PER70 PE=1 SV=1 && PF00141:Peroxidase	NAC
Os01g0808100	75.2669065197773	42.125760831586	80.9865552425355	43.0203849303618	46.2441724077528	32.3907290096785	56.0000010028301	53.3618637253054	75.458124907072	50.552110680452	66.8621842475696	51.139629202888	OsbZIP08	- && sp|Q6IVC2|TGAL1_ORYSJ Transcription factor TGAL1 OS=Oryza sativa subsp. japonica OX=39947 GN=TGAL1 PE=1 SV=2 && PF14144:Seed dormancy control|PF00170:bZIP transcription factor	bZIP
Os01g0187200	172.47983636362	207.663449972932	215.032513934155	70.7658390125766	119.855026176062	172.443216284773	83.9358063392747	132.778000048712	150.296744933984	156.589077739682	89.5031157666883	122.226621100506	Os01g0187200	- && - && -	-
Os04g0252200	26.2180213342351	26.8851744758161	24.5854431805915	22.3038084485275	26.0250649475419	29.5006688055999	22.6811894474345	23.7564991894122	26.0024745536322	18.2084517651353	26.8375582403432	24.3545592614678	Os04g0252200	- && sp|Q7XWP1|CPSF1_ORYSJ Probable cleavage and polyadenylation specificity factor subunit 1 OS=Oryza sativa subsp. japonica OX=39947 GN=Os04g0252200 PE=3 SV=2 && PF10433:Mono-functional DNA-alkylating methyl methanesulfonate N-term	C2H2
Os07g0597400	364.11176635179	266.003951962969	332.741791678736	125.54885516625	148.550017093457	153.434322438988	270.143144231984	240.377524033144	246.494280190908	143.250095526794	132.071776414136	120.577820460506	Os07g0597400	- && - && -	-
Os07g0409900	38.1841350159202	47.5396367308449	40.0851777563575	44.8178219835307	51.5078856731123	59.2523687399788	31.7584355747213	36.4470501320108	35.8323509838228	40.3441678856571	35.6925618196247	43.8358305010989	CDPK18	- && sp|Q0D715|CDPKI_ORYSJ Calcium-dependent protein kinase 18 OS=Oryza sativa subsp. japonica OX=39947 GN=CPK18 PE=1 SV=1 && PF13499:EF-hand domain pair	NAC
Os08g0156800	215.938729544943	175.46156281322	231.342120798302	306.648255676789	235.892034730674	202.559890246289	302.04453809294	300.803689400358	229.127255032494	332.048442051666	292.35221075128	328.889496379749	Os08g0156800	- && sp|P40590|RL34_PEA 60S ribosomal protein L34 OS=Pisum sativum OX=3888 GN=RPL34 PE=2 SV=1 && PF01199:Ribosomal protein L34e	LSD
Os05g0339000	72.0108553092412	82.0206026276854	72.6973032639186	56.5742525951424	69.7102881874045	122.232340386342	68.0508922115293	76.2071659805398	97.3023461603679	104.884501411978	92.3669215581932	67.5305183502049	Os05g0339000	- && sp|O80910|TOL6_ARATH TOM1-like protein 6 OS=Arabidopsis thaliana OX=3702 GN=TOL6 PE=1 SV=1 && PF00790:VHS domain|PF03127:GAT domain	-
Os06g0496000	52.7225257583208	72.4316561915083	65.7599643113311	78.7523131662438	85.1043429842588	83.0231165459787	61.9858028353249	60.875961603432	59.3119239022068	68.5066845985484	78.0170078687801	72.6119780175219	Os06g0496000	- && sp|Q9C658|DCP5_ARATH Protein decapping 5 OS=Arabidopsis thaliana OX=3702 GN=DCP5 PE=1 SV=1 && PF12701:Scd6-like Sm domain|PF09532:FDF domain	-
Os05g0112000	97.8212959770325	90.5407147848171	74.382317910493	97.8186351842608	97.4050472873276	84.5797676708207	98.1575792099018	76.0727618840733	84.741037345416	73.0068	88.7193773281255	89.1760793886232	XB3	- && sp|Q65XV2|XB3_ORYSJ E3 ubiquitin-protein ligase XB3 OS=Oryza sativa subsp. japonica OX=39947 GN=XB3 PE=1 SV=1 && PF12796:Ankyrin repeats (3 copies)	-
Os04g0675000	32.9370027718274	17.1715078144641	32.2911969180713	40.7786873834785	36.3892585232453	10.2567657865295	71.5135102384013	44.1202949564011	24.0618104554032	27.9863309363569	50.3930557752568	57.9176816737106	Os04g0675000	- && - && PF05623:Protein of unknown function (DUF789)	-
Os05g0429400	93.2028520985395	67.0715475295161	99.5976605558115	85.4092228594286	72.0362479110998	56.1267427968145	72.5661618581197	65.0200769482107	73.386551194078	92.7514393108252	71.5822578142594	81.2846109609396	Os05g0429400	- && sp|Q9M0R2|PATL5_ARATH Patellin-5 OS=Arabidopsis thaliana OX=3702 GN=PATL5 PE=1 SV=2 && PF03765:CRAL/TRIO, N-terminal domain|PF00650:CRAL/TRIO domain	DBB
Os07g0555200	23.4584390272923	27.1004040192926	27.4205750364743	29.4414472007822	27.6384850735631	27.4163091833052	32.6071636975563	31.3635222169217	32.7413704847967	27.6489276825167	31.7606472069717	29.9080782936734	eIF4Gtsv1	- && sp|B9FXV5|IF4G_ORYSJ Eukaryotic translation initiation factor 4G OS=Oryza sativa subsp. japonica OX=39947 GN=Os07g0555200 PE=2 SV=2 && PF02854:MIF4G domain|PF02847:MA3 domain	C3H
Os05g0517200	53.3013678088017	45.0276654383209	57.2450714967528	39.6938658460053	38.6559104218078	50.1849535854332	54.0794388253023	48.2761451733515	48.466412390753	49.8521041099548	61.1390188726338	59.2779325658584	OsTPS6	- && sp|Q9LMI0|TPS7_ARATH Probable alpha,alpha-trehalose-phosphate synthase [UDP-forming] 7 OS=Arabidopsis thaliana OX=3702 GN=TPS7 PE=1 SV=1 && PF02358:Trehalose-phosphatase|PF00982:Glycosyltransferase family 20	-
Os10g0556700	19.4683130296002	21.9564094771013	22.526826667718	20.4518150440716	23.6682856862975	22.8974845667247	23.0137498504475	24.5507926700308	27.9570600224783	19.7298713475618	27.4194998247519	23.7702714490922	OsNOT1	- && sp|A1A5H6|CNOT1_DANRE CCR4-NOT transcription complex subunit 1 OS=Danio rerio OX=7955 GN=cnot1 PE=2 SV=1 && PF04054:CCR4-Not complex component, Not1|PF16417:CCR4-NOT transcription complex subunit 1 TTP binding domain|PF16418:CCR4-NOT transcription complex subunit 1 HEAT repeat|PF16415:CCR4-NOT transcription complex subunit 1 CAF1-binding domain|PF12842:Domain of unknown function (DUF3819)	HB-other
Os05g0299700	80.5741972872494	89.6989094821615	72.4379764232088	68.3912328752322	75.3954387781993	89.5515226126615	69.2037268060861	68.0236923163408	71.7184876484327	70.8503829767574	74.0673123996942	70.0867252544103	OsSAP15	- && sp|Q0DJC7|SAP15_ORYSJ Zinc finger AN1 domain-containing stress-associated protein 15 OS=Oryza sativa subsp. japonica OX=39947 GN=SAP15 PE=2 SV=1 && PF01428:AN1-like Zinc finger	NF-YB
Os02g0767500	98.8358557063134	81.2713777647015	105.103565028906	124.00781911241	98.4656757991253	60.3381824732021	127.945190510097	111.458242541755	119.175689815613	150.133903748862	93.6258960821683	126.297523876752	OsPT15	- && sp|Q9FMU6|MPCP3_ARATH Mitochondrial phosphate carrier protein 3, mitochondrial OS=Arabidopsis thaliana OX=3702 GN=MPT3 PE=1 SV=1 && PF00153:Mitochondrial carrier protein	TALE
Os01g0779400	39.1045398146999	46.6750217243994	38.5364456757924	39.243290835424	40.9755065737343	45.5565421860046	38.1351119424862	40.2941674970383	42.1157584129989	36.342574194593	44.8613951044171	39.8282746068593	Os01g0779400	- && sp|Q94BR5|CHR28_ARATH Helicase-like transcription factor CHR28 OS=Arabidopsis thaliana OX=3702 GN=CHR28 PE=1 SV=1 && PF00271:Helicase conserved C-terminal domain|PF13923:Zinc finger, C3HC4 type (RING finger)|PF00176:SNF2 family N-terminal domain	C2H2
novel.913	234.50681606979	465.066920558429	295.587934320369	135.071255476681	241.258786819394	341.681815414987	161.395133064402	241.565226983071	182.756262942585	172.610731567416	104.871728784069	136.636875090283	-	- && - && -	-
Os04g0663100	53.2026181323039	55.0272247401427	55.5355164428306	53.5387792097677	54.787693789179	43.6806	59.5328795368583	57.5394002704428	62.0766687224687	56.6398717204881	59.7255583287558	53.0869942956095	Os04g0663100	- && sp|A0A1P8B0B7|IQD29_ARATH Protein IQ-DOMAIN 29 OS=Arabidopsis thaliana OX=3702 GN=IQD29 PE=1 SV=1 && -	-
Os05g0121000	157.531725024922	184.297026314746	181.172354900049	153.862468941667	168.660821289952	170.496287417978	153.493297916072	137.459871180587	157.503932767821	150.194478041253	163.552586720507	141.324757296212	Os05g0121000	- && - && PF06749:Protein of unknown function (DUF1218)	-
Os08g0359500	143.873156214882	124.746324074743	220.015774652761	175.785207813953	130.437825765561	120.886747899003	201.427713036052	229.953819746648	174.598656458375	251.546841030707	192.228705501759	198.607530019656	Os08g0359500	- && sp|P0C8Z0|Y8359_ORYSI Uncharacterized protein OsI_027940 OS=Oryza sativa subsp. indica OX=39946 GN=OsI_027940 PE=1 SV=2 && PF04969:CS domain	-
Os02g0537900	57.9898144262264	59.0496556031956	56.2630283881382	56.4489969401503	52.7598123953418	57.5647233388552	64.8241065773876	54.9996511216293	58.5804542921813	52.2239475092135	59.6860486417615	59.5352046627265	Os02g0537900	- && sp|Q9FWR2|AVPX_ARATH Pyrophosphate-energized membrane proton pump 3 OS=Arabidopsis thaliana OX=3702 GN=AVPL2 PE=3 SV=1 && PF03030:Inorganic H+ pyrophosphatase	-
Os03g0131100	59.9746	55.1444	55.0767	34.7451	46.1844	51.557	42.1447	47.5293	55.0721	40.2652	45.0456	40.8397810895604	Os03g0131100	- && sp|Q10S83|NLP1_ORYSJ Protein NLP1 OS=Oryza sativa subsp. japonica OX=39947 GN=NLP1 PE=2 SV=1 && PF02042:RWP-RK domain|PF00564:PB1 domain	Nin-like
Os01g0231000	110.880230243963	110.025526130882	127.300731702854	106.299963159506	112.579421363989	84.9017245195151	107.191842706556	111.844765614936	116.179553140219	131.087614147935	114.025201156712	103.738617654065	OsIAA3	- && sp|Q5NB25|IAA3_ORYSJ Auxin-responsive protein IAA3 OS=Oryza sativa subsp. japonica OX=39947 GN=IAA3 PE=2 SV=1 && PF02309:AUX/IAA family	ARF
Os01g0798100	46.0273496518688	59.4870110577816	46.3781567270974	52.6843875053877	46.5622250955344	55.0696024895986	53.226920610251	54.0793322685361	51.6391754781365	30.1708607529453	61.0207236876394	57.2394393968229	Os01g0798100	- && - && -	-
Os06g0223800	47.5132393066079	46.0009700887566	48.4789381390788	59.3356957239415	58.2171340576709	36.4946340697183	50.8210190131347	56.2362896820332	60.6714513651652	57.5380322441337	54.3319935979239	47.7962319544842	CSIL1	- && sp|F4IIM1|CSI1_ARATH Protein CELLULOSE SYNTHASE INTERACTIVE 1 OS=Arabidopsis thaliana OX=3702 GN=CSI1 PE=1 SV=1 && PF00168:C2 domain	-
Os03g0823400	408.250872358491	322.976803186735	393.382313218589	85.5618732222327	66.2666559773543	102.154831921047	389.286152398218	224.302122166855	192.383155217895	91.1808554304108	91.0807528692674	83.2863341326204	Os03g0823400	- && sp|P81713|IBB3_WHEAT Bowman-Birk type trypsin inhibitor OS=Triticum aestivum OX=4565 PE=1 SV=1 && PF00228:Bowman-Birk serine protease inhibitor family	-
Os01g0279300	280.678133851501	224.735361740386	281.364799046143	281.194081768119	246.154929112616	162.688270952979	271.218350415756	258.401218358907	262.443018178671	274.328802357478	206.335472518223	284.841037167682	OsCaM3	- && sp|Q0JNL7|CALM3_ORYSJ Calmodulin-3 OS=Oryza sativa subsp. japonica OX=39947 GN=CAM3 PE=2 SV=1 && PF13499:EF-hand domain pair	HSF
Os10g0397200	160.463986008046	131.92419570023	155.026779994336	128.192360586177	129.756426635997	146.234735908774	145.719247066105	122.993449924231	121.976522123127	124.068120571217	147.069983000538	129.154917347641	Os10g0397200	- && - && PF02186:TFIIE beta subunit core domain|PF18121:TFA2 Winged helix domain 2	-
Os07g0685700	95.4810135919653	92.3960276409985	72.1067850876598	87.9423046952032	88.917085081917	93.895441869261	72.4712182984545	56.7450726753548	78.7912973863428	73.8130384663387	88.5784584731667	90.9330439377733	EIL2	- && sp|Q8W3L9|EIL2_ORYSJ Protein ETHYLENE-INSENSITIVE 3-like 2 OS=Oryza sativa subsp. japonica OX=39947 GN=EIL2 PE=2 SV=2 && PF04873:Ethylene insensitive 3	EIL
Os11g0266500	48.0189929271124	45.124784955516	47.2666369502151	34.468496095843	34.287790239583	37.1967970697465	29.7440926399848	31.5797596261433	36.5585678488796	23.9046827680751	29.1695535307283	30.5737486459161	Os11g0266500	- && sp|Q2R8L1|RGA5S_ORYSJ Disease resistance protein RGA5 OS=Oryza sativa subsp. japonica OX=39947 GN=RGA5 PE=2 SV=1 && PF18052:Rx N-terminal domain	WRKY
Os07g0229900	77.4784334089802	56.6922009073163	72.4673207852948	96.1041955935504	71.3522399533007	60.4418164981367	102.305145925272	93.631245823265	77.3662598807325	106.11100081777	87.9622521678735	105.794371716651	Os07g0229900	- && sp|Q9XHS0|RS12_HORVU 40S ribosomal protein S12 OS=Hordeum vulgare OX=4513 GN=RPS12 PE=2 SV=1 && PF01248:Ribosomal protein L7Ae/L30e/S12e/Gadd45 family	BES1
Os01g0859500	101.605442429488	116.303676357007	97.7784743569032	78.8889046261633	85.6822963592437	114.40515821206	93.081200863202	89.9124769220239	96.6184505016963	77.0380996941284	76.5608919364695	78.1081673182641	OsLG2	- && sp|Q5N7C7|LG2_ORYSJ Transcription factor LG2 OS=Oryza sativa subsp. japonica OX=39947 GN=LG2 PE=1 SV=1 && PF14144:Seed dormancy control|PF00170:bZIP transcription factor	bZIP
Os02g0822500	39.853396665357	37.9055633504751	37.0764227425788	34.040775276729	39.3932368088962	45.2053546914267	41.8926014371629	47.7102478374066	44.0705300787313	42.6463977839847	49.5794064582019	42.5350006267338	Os02g0822500	- && sp|Q8L850|PI5K9_ARATH Phosphatidylinositol 4-phosphate 5-kinase 9 OS=Arabidopsis thaliana OX=3702 GN=PIP5K9 PE=1 SV=2 && PF02493:MORN repeat|PF01504:Phosphatidylinositol-4-phosphate 5-Kinase	bHLH
Os01g0933200	180.972317345213	236.495259128422	166.313380545222	172.739211602527	174.149601243591	185.08151554518	188.486579859653	161.490716562059	139.010568544743	131.684788880085	198.910329526223	131.659325961073	Os01g0933200	- && sp|F4JZL7|HIP33_ARATH Heavy metal-associated isoprenylated plant protein 33 OS=Arabidopsis thaliana OX=3702 GN=HIPP33 PE=2 SV=1 && PF00403:Heavy-metal-associated domain	-
Os05g0138300	129.625497821667	215.891362006542	156.014921008798	193.041664559299	247.961265761105	164.897288609039	107.17649654692	140.503593123779	115.700914092495	199.404708348035	165.822474481133	164.793560082809	OsLti6b	- && sp|A2Y075|LTI6B_ORYSI Hydrophobic protein LTI6B OS=Oryza sativa subsp. indica OX=39946 GN=LTI6B PE=3 SV=2 && -	-
Os07g0194000	152.399159613791	126.599866597737	147.471393509647	138.254199010693	151.900960737873	148.494209326481	143.172867921769	141.221374734412	134.908320079059	165.946547037334	132.071067815006	136.438119708087	Os07g0194000	- && sp|O48850|VA725_ARATH Vesicle-associated membrane protein 725 OS=Arabidopsis thaliana OX=3702 GN=VAMP725 PE=2 SV=2 && PF13774:Regulated-SNARE-like domain|PF00957:Synaptobrevin	bHLH
Os04g0414100	67.1950454039568	75.0400497571698	66.5689095560034	72.417125663583	80.4162625105266	91.2257246739133	65.8468031725084	63.4147072164161	64.9886204189031	68.752863547117	67.5629079677994	62.839966992814	Os04g0414100	- && sp|Q9XIP2|OTU6_ARATH OVARIAN TUMOR DOMAIN-containing deubiquitinating enzyme 6 OS=Arabidopsis thaliana OX=3702 GN=OTU6 PE=1 SV=2 && -	-
Os07g0492000	205.535218630386	215.494502885206	208.542631379444	167.869864774139	214.659034728279	222.482959380206	248.265918501778	223.545246631441	203.35643718826	188.84183161415	132.762875193434	178.332372757821	OsNDPK1	- && sp|Q07661|NDK1_ORYSJ Nucleoside diphosphate kinase 1 OS=Oryza sativa subsp. japonica OX=39947 GN=NDKR PE=1 SV=1 && PF00334:Nucleoside diphosphate kinase	GRAS
Os04g0623300	48.3275248675557	46.4432052130543	49.3878967057407	36.407984164203	44.4444600124374	49.4302521897169	39.5350167495367	48.392934784552	48.3308158709444	35.9545092510453	31.7855254152175	31.3289901954835	PAO3	- && sp|Q7X809|PAO3_ORYSJ Polyamine oxidase 3 OS=Oryza sativa subsp. japonica OX=39947 GN=PAO3 PE=1 SV=2 && PF01593:Flavin containing amine oxidoreductase	bHLH
Os03g0576700	183.667612505171	157.394940769771	162.709684384683	198.592796564901	181.489721000016	156.890291323067	212.416978814305	210.756	185.239969756251	182.597108736554	207.942	230.654989668988	RPL13b	- && sp|P41129|RL132_BRANA 60S ribosomal protein L13-2 OS=Brassica napus OX=3708 PE=2 SV=1 && PF01294:Ribosomal protein L13e	-
Os01g0649100	126.662117024272	80.4593401914145	120.775572061259	149.569624085793	108.053900050721	50.9075712106713	150.506021798271	126.244984666297	139.663098086768	166.513903198075	108.877216648199	163.666949557108	OsmMDH	- && sp|P17783|MDHM_CITLA Malate dehydrogenase, mitochondrial OS=Citrullus lanatus OX=3654 GN=MMDH PE=1 SV=1 && PF02866:lactate/malate dehydrogenase, alpha/beta C-terminal domain|PF00056:lactate/malate dehydrogenase, NAD binding domain	GRAS
Os01g0183800	122.010888479328	141.382114159987	111.298610525863	99.9711454474393	119.960301717912	137.881688000034	108.227250224786	86.5272209457856	97.7489057617583	91.1673581533136	94.6214446670127	89.0545092723538	OsFbox004	- && - && PF03478:Protein of unknown function (DUF295)	C2H2
Os01g0184200	35.9760810688758	47.2065979360573	40.7526553680424	40.6339901155911	43.5640608848133	52.2043070815372	42.6008934846048	42.2666453405419	41.0795822630382	24.4777	47.1770925048266	41.6134709813289	Os01g0184200	- && - && -	-
Os03g0701200	220.78301134839	144.905094654189	220.68308962466	92.1978624684629	92.6780951413198	125.641874975863	147.355481323811	105.078132709162	185.91481146215	164.629698469279	140.649362273755	174.236556663606	Os03g0701200	- && - && -	LBD
Os04g0661600	79.8873238082971	74.7457487957665	80.4465871587436	66.9089362581349	70.7215977643652	87.8750968631873	72.7229642476593	72.0927186265762	70.5056512160399	63.6532207563844	59.883893062132	67.4040944008806	Os04g0661600	- && sp|Q39054|CNX1_ARATH Molybdopterin biosynthesis protein CNX1 OS=Arabidopsis thaliana OX=3702 GN=CNX1 PE=1 SV=2 && PF00994:Probable molybdopterin binding domain|PF03454:MoeA C-terminal region (domain IV)	-
Os06g0163300	188.984350673835	149.949112476505	153.392786473935	152.843437057969	161.212390446378	121.37020079432	123.352805613639	100.293487210579	135.978897265919	138.513258146275	98.9529049768009	110.596792495132	Os06g0163300	- && - && PF03168:Late embryogenesis abundant protein	-
Os05g0240200	32.1569985409497	36.1473043387147	34.7977016507365	33.2093121102962	33.8391737242107	34.125787009685	35.9837085175186	36.3263850607093	37.648429922475	24.8008971350999	37.3181102474555	34.674987716569	OsWD40-115	- && sp|Q0J7U6|TPR2_ORYSJ Protein TOPLESS-RELATED PROTEIN 2 OS=Oryza sativa subsp. japonica OX=39947 GN=TPR2 PE=1 SV=1 && -	NAC
Os03g0423850	69.0983031570342	88.5083647910353	69.952082915445	66.4373865387051	66.4055816176754	88.0467209730437	54.8466465800787	53.0305707883531	55.7313654017816	49.3201710323511	68.4056371951697	56.9382957358271	Os03g0423850	- && - && -	E2F/DP
Os06g0153800	144.523321020953	97.8230015911934	135.47412526991	160.675435884759	128.174365478761	77.3175369787753	159.739218070939	138.703910491413	132.770093990046	173.839577791263	154.256447944282	167.586044115094	OsPBE1	- && sp|O23717|PSB5A_ARATH Proteasome subunit beta type-5-A OS=Arabidopsis thaliana OX=3702 GN=PBE1 PE=1 SV=1 && PF00227:Proteasome subunit	-
Os02g0717400	30.2709668196725	36.5624838637849	31.4619098574184	36.7321819087156	34.4416813078613	34.9796535909409	40.0006906704623	37.619800866583	40.6437323648623	33.1225361607098	38.0796959106403	43.9501613520185	Os02g0717400	- && sp|F4J5S1|CLU_ARATH Clustered mitochondria protein OS=Arabidopsis thaliana OX=3702 GN=FMT PE=2 SV=1 && PF12807:Translation initiation factor eIF3 subunit 135|PF13236:Clustered mitochondria|PF15044:Mitochondrial function, CLU-N-term|PF13424:Tetratricopeptide repeat	MYB_related
Os08g0416000	56.2957515846297	61.3043800558722	52.694920824259	69.3158059875113	82.7126169499377	113.672338908823	58.1869878824947	57.0005502141783	61.1152133898442	54.8389848344735	55.8258676694053	80.0724106978508	Oshox5	- && sp|Q6ZA74|HOX5_ORYSJ Homeobox-leucine zipper protein HOX5 OS=Oryza sativa subsp. japonica OX=39947 GN=HOX5 PE=1 SV=1 && PF02183:Homeobox associated leucine zipper|PF00046:Homeodomain	HD-ZIP
Os04g0489600	60.5859362426524	66.8704392953488	55.4103286226941	66.8920361402669	54.4905942149236	59.9242786591159	44.4959938529784	45.0657975101578	52.9570941889407	47.411029334589	51.7359923296403	62.2386951334643	OsbHLH111	- && - && -	bHLH
Os03g0812200	92.1242010329545	86.5989411424382	84.3697004940534	84.6983954130235	100.002737053519	109.563627753687	82.1824022253509	82.6371926466174	83.3294630334133	78.7714455035669	97.3226994963564	88.8683580501151	OsRFP	- && sp|Q6AVN2|SIRP1_ORYSJ E3 ubiquitin-protein ligase SIRP1 OS=Oryza sativa subsp. japonica OX=39947 GN=SIRP1 PE=1 SV=1 && PF14369:zinc-ribbon|PF13639:Ring finger domain	bZIP
Os03g0382350	160.10355734729	222.524472778472	201.929069276638	147.692837971163	150.078280329849	179.823124823149	137.323253864336	148.99997715634	160.916663967085	139.132770530833	145.514717347898	138.36398805803	Os03g0382350	- && - && -	-
Os06g0671900	111.173765441853	110.755589259201	63.775733323742	114.885403450438	107.077036641756	103.308013904974	99.3450367922409	64.0934229372028	81.1997944153621	72.7550716229627	107.05147192449	101.162038623072	OsTUB3	- && sp|Q40665|TBB3_ORYSJ Tubulin beta-3 chain OS=Oryza sativa subsp. japonica OX=39947 GN=TUBB3 PE=2 SV=2 && PF00091:Tubulin/FtsZ family, GTPase domain|PF03953:Tubulin C-terminal domain	NAC
Os01g0642200	267.536678476778	330.840999948143	271.128729862353	382.685647846588	507.249085976011	948.118453650877	127.227931228302	302.158549334489	225.715940131767	557.77497604348	225.648089231334	372.155206250392	Os01g0642200	- && - && -	-
Os08g0162800	300.024590416941	297.611040539063	341.30782207357	307.28817730334	277.375465607033	162.858925270378	303.204399031382	446.041004259918	301.711221234805	339.405507227756	204.38854877567	238.661235688056	OsACBP1	- && sp|Q84SC3|ACBP1_ORYSJ Acyl-CoA-binding domain-containing protein 1 OS=Oryza sativa subsp. japonica OX=39947 GN=ACBP1 PE=1 SV=1 && -	MYB_related
Os02g0617300	37.3665828273925	31.9924696284745	42.9466137393487	36.833923848603	34.2048868624211	20.3817590485571	33.785368632703	35.2792366467707	40.7648548186928	36.5953707966727	38.7483195609538	35.3605535226693	Os02g0617300	- && sp|Q8RWY6|CLASP_ARATH CLIP-associated protein OS=Arabidopsis thaliana OX=3702 GN=CLASP PE=1 SV=1 && PF12348:CLASP N terminal	FAR1
Os03g0160100	45.7324132298364	53.5702621643048	45.194568734345	40.6919356857127	47.2561444897546	55.2247069441698	43.411747187181	44.1173499420715	48.449822065405	42.7593868115227	49.248627373594	44.9330994884179	ACDR1	- && sp|Q9FPR3|EDR1_ARATH Serine/threonine-protein kinase EDR1 OS=Arabidopsis thaliana OX=3702 GN=EDR1 PE=1 SV=1 && PF07714:Protein tyrosine kinase|PF14381:Ethylene-responsive protein kinase Le-CTR1	CAMTA
Os03g0295800	132.385813082049	145.31571697888	125.17390267614	92.4313682201948	124.73712645466	194.73209856344	115.51374203142	105.981906707881	135.578956618377	121.355620999162	99.4325812471271	101.350084329252	Os03g0295800	- && sp|P13284|GILT_HUMAN Gamma-interferon-inducible lysosomal thiol reductase OS=Homo sapiens OX=9606 GN=IFI30 PE=1 SV=3 && PF03227:Gamma interferon inducible lysosomal thiol reductase (GILT)	-
Os03g0355600	53.2619146874829	56.2966305734767	50.7644875143409	55.0037872078313	53.4501574288866	46.5500684301544	57.7281883318172	61.0957385627759	65.1035320282439	52.9099359043646	55.462232050394	58.2738097109183	Os03g0355600	- && sp|O81742|APBLC_ARATH Beta-adaptin-like protein C OS=Arabidopsis thaliana OX=3702 GN=BETAC-AD PE=1 SV=2 && PF01602:Adaptin N terminal region|PF02883:Adaptin C-terminal domain|PF09066:Beta2-adaptin appendage, C-terminal sub-domain	-
Os08g0127700	86.3996122802205	114.675967186869	71.8247311300406	88.7642497772165	103.74709318544	125.317554925142	81.1911078887258	62.9356537760926	70.7965990190927	74.0749907291815	78.1453760090118	75.4493506231685	Os08g0127700	- && sp|A2YQU8|SLU7_ORYSI Pre-mRNA-splicing factor SLU7 OS=Oryza sativa subsp. indica OX=39946 GN=OsI_27673 PE=3 SV=2 && PF11708:Pre-mRNA splicing Prp18-interacting factor	MYB_related
Os05g0490700	32.928342396472	36.2230804918411	28.4181134161054	33.047025615981	34.0714670077668	35.5184915905796	33.8423446770417	29.7900887662736	32.7610249257416	30.130429527018	37.267	34.1376064487728	OsSET22	- && sp|Q93YF5|SUVH1_TOBAC Histone-lysine N-methyltransferase, H3 lysine-9 specific SUVH1 OS=Nicotiana tabacum OX=4097 GN=SUVH1 PE=1 SV=1 && PF02182:SAD/SRA domain|PF00856:SET domain|PF05033:Pre-SET motif	MYB
Os05g0574300	238.043480608235	117.546952733949	190.10835387768	204.230171485018	145.52645201157	133.711952046926	330.035128286516	304.157857095988	330.502535771879	329.117516200132	347.331378739008	235.423046916195	Os05g0574300	- && sp|A2WKT4|H2B5_ORYSI Histone H2B.5 OS=Oryza sativa subsp. indica OX=39946 GN=H2B.5 PE=3 SV=1 && PF00125:Core histone H2A/H2B/H3/H4	-
Os03g0731500	49.5801050810422	50.575538236505	52.1637781598732	45.6437243477772	51.5886535246408	51.1362674702559	50.0160031684659	52.1241634369661	54.0702570513443	47.5259360357087	56.8498834255367	46.5697625421461	Os03g0731500	- && sp|Q29AK2|LMLN_DROPS Leishmanolysin-like peptidase OS=Drosophila pseudoobscura pseudoobscura OX=46245 GN=GA17800 PE=3 SV=1 && PF07974:EGF-like domain|PF01457:Leishmanolysin	GRF
Os10g0320400	120.90181916272	89.5171173060291	125.018841916197	126.491085440516	100.95136337722	69.6127491304259	138.683064044017	127.618499456124	136.230683178163	137.863634472825	118.335591347595	134.465469995456	Os10g0320400	- && sp|P26360|ATPG3_IPOBA ATP synthase subunit gamma, mitochondrial OS=Ipomoea batatas OX=4120 GN=ATPC PE=1 SV=2 && PF00231:ATP synthase	C2H2
Os04g0608500	48.1804477671997	48.5249330063256	43.2565355867998	55.9673059240678	54.0232228500577	50.9754631971424	52.8816619682974	46.7042630671082	52.6408566106172	45.1682251632584	56.2445829617618	52.8427282739607	OsRpn2b	- && sp|O48844|PSD1A_ARATH 26S proteasome non-ATPase regulatory subunit 1 homolog A OS=Arabidopsis thaliana OX=3702 GN=RPN2A PE=1 SV=1 && PF13646:HEAT repeats|PF18004:26S proteasome regulatory subunit RPN2 C-terminal domain|PF01851:Proteasome/cyclosome repeat	MYB_related
Os02g0734300	165.617891569151	164.052525961683	157.140054298173	150.106300325886	199.63353217628	281.922850395819	118.819391286911	106.398157376278	137.967739404988	157.617253067471	131.535441976806	151.842818014128	Os02g0734300	- && sp|Q8VY81|NUD21_ARATH Nudix hydrolase 21, chloroplastic OS=Arabidopsis thaliana OX=3702 GN=NUDT21 PE=2 SV=1 && PF00293:NUDIX domain	ERF
Os02g0743500	43.2243158556519	46.4705283832011	43.3048192484826	38.658281363678	43.0789200816205	47.6005043560698	40.5762033642644	40.0348837373455	43.6648826503602	38.8857554248328	46.5895231365115	45.7329307884235	Os02g0743500	- && sp|Q9C9U5|SIS8_ARATH Probable serine/threonine-protein kinase SIS8 OS=Arabidopsis thaliana OX=3702 GN=SIS8 PE=1 SV=1 && PF14381:Ethylene-responsive protein kinase Le-CTR1|PF07714:Protein tyrosine kinase	NF-YC
Os12g0118800	48.5876846605218	53.9429909568168	49.8830396645625	51.3884356225087	52.4836785146871	48.459149260083	54.8600923054231	49.8856577913555	53.5536735457649	50.0094151473466	52.2706750883801	52.4906860516026	Os12g0118800	- && - && -	-
Os03g0402400	144.503978240183	139.889377276705	118.313076780106	165.441	149.766712663202	137.341466683788	168.921198207985	125.588272442412	137.554878813201	143.741937769212	161.702011441084	159.991326014091	Os03g0402400	- && sp|O22518|RSSA_SOYBN 40S ribosomal protein SA OS=Glycine max OX=3847 PE=2 SV=1 && -	-
Os02g0564200	70.095272695947	53.4815747330205	81.7071241481897	72.0882714523893	72.5058392600711	62.9105564427907	70.9324443989688	61.2073925237153	60.4475193267932	96.3681354485758	66.6330971761316	78.3038410326252	Os02g0564200	- && sp|Q9M9R9|NDB3B_ARATH NADH dehydrogenase [ubiquinone] 1 beta subcomplex subunit 3-B OS=Arabidopsis thaliana OX=3702 GN=At1g14450 PE=1 SV=1 && -	-
Os07g0509800	61.2465894878959	82.6985735946311	50.5211276846209	77.9669940347629	77.5442504899837	181.749357662697	64.9783042655388	91.4659322248185	56.5600604266482	78.4893764780073	71.4648627446939	56.2075181197829	OsAPRL1	- && sp|Q6Z4A7|APR1_ORYSJ Probable 5'-adenylylsulfate reductase 1, chloroplastic OS=Oryza sativa subsp. japonica OX=39947 GN=APR1 PE=2 SV=1 && -	-
Os04g0564600	121.97568406245	101.876725854515	134.503247009258	111.589085679098	98.5043189576195	80.7473237689809	142.840358046874	169.081471852561	153.125431357561	172.410799229084	141.576820749042	107.85538412796	Os04g0564600	- && sp|P26585|HMGL_SOYBN HMG1/2-like protein OS=Glycine max OX=3847 PE=2 SV=1 && PF00505:HMG (high mobility group) box	WOX
Os07g0616600	95.8300860026294	50.1485213402196	94.6706559933868	172.356890680454	92.3092543077112	44.9661131727216	150.699493438313	118.79505423186	122.751431002343	170.508741307342	170.372839721317	181.227680595408	40SRPS	- && sp|A5BUU4|RSSA_VITVI 40S ribosomal protein SA OS=Vitis vinifera OX=29760 GN=GSVIVT00034021001 PE=3 SV=1 && PF00318:Ribosomal protein S2|PF16122:40S ribosomal protein SA C-terminus	-
Os03g0231150	294.146302131868	237.409998473863	241.956001943669	98.2194697303375	151.132531571139	265.253845115472	221.883296814915	183.494957413429	190.909445135552	178.509260278955	191.684327066838	192.50146898714	Os03g0231150	- && sp|A2XE76|HOX19_ORYSI Homeobox-leucine zipper protein HOX19 OS=Oryza sativa subsp. indica OX=39946 GN=HOX19 PE=2 SV=1 && PF02183:Homeobox associated leucine zipper	HD-ZIP
Os10g0524300	195.330623067953	179.086706453153	191.829760090024	161.039983201132	237.445477284396	269.673259509099	110.779702078098	155.781279598711	131.207850806612	221.322935067533	147.896270726749	162.431623545465	OsEMSA1	- && - && -	TCP
Os02g0806700	48.3387860011052	61.2781678074074	52.6578806717439	59.399038046242	67.0136254642849	52.1801898360253	51.5815378352577	52.1634725657929	48.2972275809676	51.6108824415138	58.8720045461586	51.334622174622	Os02g0806700	- && sp|Q9LTA6|WAV3_ARATH E3 ubiquitin-protein ligase WAV3 OS=Arabidopsis thaliana OX=3702 GN=WAV3 PE=1 SV=1 && -	G2-like
Os06g0555400	286.104430515602	199.397625567172	289.569074837015	305.459382361979	222.40970120412	154.139682689935	342.380619934205	327.69176847425	272.917722242904	343.877177184446	311.652	340.000990069866	Os06g0555400	- && sp|Q9SS17|RS241_ARATH 40S ribosomal protein S24-1 OS=Arabidopsis thaliana OX=3702 GN=RPS24A PE=2 SV=1 && PF01282:Ribosomal protein S24e	-
Os07g0223400	240.404570596174	166.128708618437	230.232476442015	170.480962001087	143.103062021823	100.551119493224	233.648381683918	227.220694947279	237.928204530045	195.443370209086	158.045106270256	178.360741928396	OsARFA1d	- && sp|P36397|ARF1_ARATH ADP-ribosylation factor 1 OS=Arabidopsis thaliana OX=3702 GN=ARF1 PE=1 SV=2 && PF00025:ADP-ribosylation factor family	GATA
Os09g0346400	71.1702006478412	71.1107881895105	64.0787330876395	81.4047362958664	89.7220114723617	79.1961707319742	72.6337511106658	65.0564695449796	64.0281310071472	68.9794967592333	72.7908001017474	74.4869773735716	BIP103	- && sp|Q762B4|BP103_ORYSJ Proton pump-interactor BIP103 OS=Oryza sativa subsp. japonica OX=39947 GN=BIP103 PE=1 SV=1 && -	-
Os04g0445000	111.054724046478	125.44642082812	100.766015910456	76.4315908530875	96.9461659955379	142.960290925967	111.772146270226	96.6488481277618	113.42176382959	102.504054109188	86.3615019177874	64.7640964209834	OsSKOR	- && sp|Q7XUW4|KOR2_ORYSJ Potassium channel KOR2 OS=Oryza sativa subsp. japonica OX=39947 GN=Os04g0445000 PE=2 SV=2 && PF12796:Ankyrin repeats (3 copies)|PF00027:Cyclic nucleotide-binding domain	bZIP
Os04g0667600	253.490527537048	321.057468770734	222.613763942563	221.603301602101	308.754052133585	254.844875795237	187.457654602483	126.096382433488	119.736149076946	233.13634453098	180.835171550923	216.769918696568	Os04g0667600	- && sp|O03982|HIP39_ARATH Heavy metal-associated isoprenylated plant protein 39 OS=Arabidopsis thaliana OX=3702 GN=HIPP39 PE=2 SV=1 && -	-
Os06g0209300	41.1154536257955	54.8631345350107	43.0693553174877	42.1594611576474	47.0628348213196	51.0204902218773	46.4708586103122	50.4708699285099	50.8368286352679	41.7019057230938	52.0000042977023	46.7581466439339	Os06g0209300	- && - && PF13832:PHD-zinc-finger like domain|PF13831:PHD-finger	-
Os02g0708400	70.3243144130456	57.5813432246836	70.8709367484238	68.1913191094417	64.6317714053144	33.8188815780229	65.390178371277	60.5934917942992	60.4961606988577	63.1490362383636	59.9204063354532	61.2787297411438	Os02g0708400	- && sp|Q9LII8|KLCR2_ARATH Protein KINESIN LIGHT CHAIN-RELATED 2 OS=Arabidopsis thaliana OX=3702 GN=KLCR2 PE=1 SV=1 && PF13424:Tetratricopeptide repeat|PF17874:MalT-like TPR region	MYB_related
Os03g0343500	175.505506143967	117.480083420844	183.240005960426	258.712859029098	133.007491455679	95.9803257605978	261.974860610488	230.819995842465	203.397195007683	295.489352145864	243.182764751452	283.617384257704	BIP108	- && sp|Q9M9W1|RL222_ARATH 60S ribosomal protein L22-2 OS=Arabidopsis thaliana OX=3702 GN=RPL22B PE=2 SV=1 && PF01776:Ribosomal L22e protein family	-
Os02g0229000	204.225082092112	182.002132059726	186.40812638278	250.995354364414	218.084864934465	193.112869210006	247.949796312072	254.765234930593	241.885797332131	254.305191969501	251.634206599369	267.57750838082	Os02g0229000	- && sp|Q9SS17|RS241_ARATH 40S ribosomal protein S24-1 OS=Arabidopsis thaliana OX=3702 GN=RPS24A PE=2 SV=1 && PF01282:Ribosomal protein S24e	-
Os07g0660200	56.3962637366012	59.3370959819953	55.8056847861518	51.7164609546772	54.4958158098411	66.0236012317965	57.9916487094905	60.7181073839369	60.2094391173287	50.4232950518448	56.896859986812	55.4352111663142	CHR705	- && sp|F4IV99|CHR5_ARATH Protein CHROMATIN REMODELING 5 OS=Arabidopsis thaliana OX=3702 GN=CHR5 PE=1 SV=1 && PF13907:Domain of unknown function (DUF4208)|PF09111:SLIDE	C2H2
Os06g0661766	277.875741925428	212.37622426105	304.306711736378	155.943721136248	154.585343662978	162.141834745214	197.229123208457	132.268035018563	183.13265176927	184.382	173.375696996608	225.80777995987	Os06g0661766	- && - && -	-
Os07g0559700	184.898770079783	75.9834495594619	150.746290395809	115.379330867963	70.2797205093094	26.8850362191806	79.0304741462621	39.5271940337817	125.492912323287	117.139949024279	143.478162440466	117.408836520385	OsMST6	- && sp|Q6Z401|MST6_ORYSJ Sugar transport protein MST6 OS=Oryza sativa subsp. japonica OX=39947 GN=MST6 PE=1 SV=1 && PF00083:Sugar (and other) transporter	ERF
Os01g0142500	101.948850620851	122.502712485705	104.367487609278	76.2030201961123	88.3851831128052	116.516757891152	87.2238723531078	97.7219701185294	88.8718182660006	88.6464745688169	74.7187284468794	74.8066411218191	Os01g0142500	- && sp|Q8S9H7|DIV_ANTMA Transcription factor DIVARICATA OS=Antirrhinum majus OX=4151 GN=DIVARICATA PE=2 SV=1 && PF00249:Myb-like DNA-binding domain	MYB
Os06g0105900	44.4891161978067	44.9390376214532	38.8577239919199	38.1162576342734	38.9151032339613	42.6002265753239	43.508021448995	40.2433114232787	43.264668497489	34.0605900137229	42.2548917428795	40.8504301114824	Os06g0105900	- && - && -	-
Os07g0525100	120.725947412144	133.381274886592	104.211846624621	80.7665789871209	106.339518018784	178.328198242709	93.1747313474776	119.767675798811	135.360042753536	121.622172617944	107.454447446457	77.8321206556702	OsCLIP	- && sp|Q9FGG3|WTR45_ARATH WAT1-related protein At5g64700 OS=Arabidopsis thaliana OX=3702 GN=At5g64700 PE=2 SV=1 && PF00892:EamA-like transporter family	ERF
Os03g0781501	371.612763663136	257.419337029103	425.318723939854	435.585040648399	286.88026385973	178.77297265943	522.827080599431	485.574089807706	328.194353222872	561.362038113942	497.259516316221	567.44535343104	Os03g0781501	- && - && -	-
Os05g0568000	80.5481822914574	81.7643273636065	59.720068237321	70.4211778056188	79.823097455475	81.3486964036258	69.4587635040658	63.6710371086546	72.525125735883	49.885550190577	62.9953708884658	68.4901722947362	KCS1	- && sp|Q9LN49|KCS4_ARATH 3-ketoacyl-CoA synthase 4 OS=Arabidopsis thaliana OX=3702 GN=KCS4 PE=2 SV=1 && PF08541:3-Oxoacyl-[acyl-carrier-protein (ACP)] synthase III C terminal|PF08392:FAE1/Type III polyketide synthase-like protein	-
Os05g0552300	118.479102560191	105.908574122462	73.9330922782739	134.368534648186	110.222681407708	108.815846329047	145.751427739323	107.235774778909	101.736922529523	124.142892064094	140.577610436568	128.378356603178	OsWD40-122	- && sp|Q6L4F8|GBLPB_ORYSJ Guanine nucleotide-binding protein subunit beta-like protein B OS=Oryza sativa subsp. japonica OX=39947 GN=RACK1B PE=1 SV=1 && PF00400:WD domain, G-beta repeat	MYB
Os09g0286400	81.7304047786823	101.666455146397	83.0349639829395	63.2059638997378	76.7230803305865	96.8487634328966	69.553963510944	68.2744726512416	69.6767578654938	71.3905212919018	76.445000604505	69.9038362764054	OsNHX5	- && sp|Q8RWU6|NHX6_ARATH Sodium/hydrogen exchanger 6 OS=Arabidopsis thaliana OX=3702 GN=NHX6 PE=1 SV=3 && PF00999:Sodium/hydrogen exchanger family	WRKY
Os10g0199500	114.91937095716	148.377962181834	118.286906981039	105.334467316077	131.806213569925	207.693530366559	107.466172147243	129.45644423753	109.671590686109	118.466577207149	106.501132599654	79.1175487703119	Os10g0199500	- && sp|Q9FGG3|WTR45_ARATH WAT1-related protein At5g64700 OS=Arabidopsis thaliana OX=3702 GN=At5g64700 PE=2 SV=1 && PF00892:EamA-like transporter family	ERF
Os11g0525600	48.8729873609442	47.2127	52.2184321352889	54.9174374358471	51.1664729800378	43.4369451953382	50.1671436944479	45.5237834643122	52.8424774485336	41.1241429339957	49.4481525228484	45.6606922894917	Os11g0525600	- && sp|Q8LPJ3|MANA2_ARATH Probable alpha-mannosidase At5g13980 OS=Arabidopsis thaliana OX=3702 GN=At5g13980 PE=2 SV=1 && PF07748:Glycosyl hydrolases family 38 C-terminal domain|PF09261:Alpha mannosidase middle domain|PF01074:Glycosyl hydrolases family 38 N-terminal domain|PF17677:Glycosyl hydrolases family 38 C-terminal beta sandwich domain	CAMTA
Os08g0465800	84.2069178304535	111.703989362549	80.7307311205623	56.5729639758545	87.0919559933642	137.161185163715	68.3092362041844	51.7601991546515	62.5463787702123	76.0795349653079	56.6281629202511	50.1364216493212	OsGAD1	- && sp|Q42521|DCE1_ARATH Glutamate decarboxylase 1 OS=Arabidopsis thaliana OX=3702 GN=GAD1 PE=1 SV=2 && PF00282:Pyridoxal-dependent decarboxylase conserved domain	GeBP
Os06g0717800	70.2355264586457	88.6109401902765	72.2969752958911	74.0254634437764	87.1517301723339	89.1095662058621	67.3097462450924	70.6304702674528	76.6623313294149	66.8920707925398	75.1288851581005	72.9523342968817	OsPP2C60	- && sp|Q5Z8P0|P2C60_ORYSJ Probable protein phosphatase 2C 60 OS=Oryza sativa subsp. japonica OX=39947 GN=Os06g0717800 PE=2 SV=1 && PF00481:Protein phosphatase 2C	LBD
Os07g0139400	82.2407799250055	110.050319455469	87.0662118388306	88.0537549500457	107.043985944335	108.428106307862	79.6254273197858	88.6593066681129	87.8869731635641	83.5775029207995	81.5217926199227	90.9939945404015	Os07g0139400	- && sp|Q8H930|ARAE1_ORYSJ Probable UDP-arabinose 4-epimerase 1 OS=Oryza sativa subsp. japonica OX=39947 GN=UEL-1 PE=2 SV=2 && PF16363:GDP-mannose 4,6 dehydratase	MYB
Os07g0687700	75.3042105260602	107.591624282199	82.076659923849	75.0664760872212	89.2084842337118	105.713557487336	67.2687863584735	78.2703549481686	77.2983475195701	73.1456220383391	75.9579930510231	85.8193773656262	OsbZIP63	- && sp|Q7X993|TGA21_ORYSJ Transcription factor TGA2.1 OS=Oryza sativa subsp. japonica OX=39947 GN=TGA2.1 PE=1 SV=1 && -	bZIP
Os09g0465600	72.2567726719844	65.3287303024018	68.4257498948175	70.7929104549652	72.6146138229407	62.8630579873542	79.3077028607988	74.509551369982	77.061639859451	68.4845091275454	72.7462496626389	79.454239534765	Os09g0465600	- && sp|Q8H103|G6PIP_ARATH Glucose-6-phosphate isomerase 1, chloroplastic OS=Arabidopsis thaliana OX=3702 GN=PGI1 PE=1 SV=1 && PF00342:Phosphoglucose isomerase	BES1
Os05g0562400	31.708295680104	41.7889803510865	37.9986029958419	37.5238443308057	39.1199059346115	41.1883246987837	37.3599781054426	40.4130121571676	36.0157125413477	33.1079085775458	36.689087826507	33.752095444405	Os05g0562400	- && sp|Q9FFH1|RLT2_ARATH Homeobox-DDT domain protein RLT2 OS=Arabidopsis thaliana OX=3702 GN=RLT2 PE=1 SV=1 && PF15613:Williams-Beuren syndrome DDT (WSD), D-TOX E motif|PF02791:DDT domain|PF05066:HB1, ASXL, restriction endonuclease HTH domain|PF15612:WSTF, HB1, Itc1p, MBD9 motif 1	HB-other
Os10g0446200	56.5829890625611	65.6657777881494	53.3489524240083	49.5406429366559	56.2456425430068	62.8046859462121	50.4630959900268	50.8062285245645	51.2643449044554	42.334734437016	55.1513173581998	49.0695163548625	Os10g0446200	- && - && PF12036:Protein of unknown function (DUF3522)	CAMTA
Os04g0103200	87.6787568431684	92.2888770732146	84.2936517306963	98.7313825983123	96.3982309052831	88.8957073488607	104.084362539334	105.228156078278	96.2344622554024	101.502856432263	100.69187025195	102.565578144801	eIF-3m	- && sp|Q54KZ8|EIF3M_DICDI Eukaryotic translation initiation factor 3 subunit M OS=Dictyostelium discoideum OX=44689 GN=eif3m PE=1 SV=1 && PF01399:PCI domain|PF18005:eIF3 subunit M, C-terminal helix	NAC
Os01g0539400	96.9816785169978	94.3163505996015	99.5484464278148	84.1487	79.1652009677183	99.3133979079631	76.7275520283576	75.2373957128392	72.1403721276229	79.3283412813785	73.2798571097666	74.4069685432449	Os01g0539400	- && - && -	-
Os01g0958500	74.1331340885973	77.4908957957766	77.6234	67.6601777748449	76.4315428833656	72.1867353595627	69.4179304680233	69.4015602373707	78.2623028242806	81.5923951890569	68.5560054479498	68.6674402895599	Os01g0958500	- && sp|Q9M1S3|ARP1_ARATH Probable RNA-binding protein ARP1 OS=Arabidopsis thaliana OX=3702 GN=ARP1 PE=2 SV=1 && PF00076:RNA recognition motif. (a.k.a. RRM, RBD, or RNP domain)	G2-like
Os10g0406200	93.0311000437112	85.6865589321352	81.660757809385	76.5052339066448	88.0764944117443	107.358134237058	73.063137781607	71.143529833663	70.3397658623633	76.3934438065631	80.9634994199503	68.2553082878159	OsRFPH2-11	- && - && -	-
Os03g0213300	24.9249752640009	29.0030628323283	26.2862697473157	25.9264440895177	29.7703872903643	24.7467449707035	29.1345061218013	31.881976097005	34.4053218451034	25.1428306919995	34.6398211390432	29.2580237026597	Os03g0213300	- && - && -	-
Os09g0482740	125.692395008824	144.809686388192	130.789685869659	106.716408004499	127.583345304961	144.245862433374	110.319192146958	106.225376474372	105.38539538195	107.824624441659	88.6827505327505	109.467537020464	Os09g0482740	- && - && PF07889:Protein of unknown function (DUF1664)	WRKY
Os04g0455700	286.747632512996	293.157725714001	274.250971922665	128.059194994909	216.130306231574	346.959596250625	236.277777459963	248.182855133514	201.888333463019	255.997967414979	210.822123257535	245.472154131346	Os04g0455700	- && - && -	-
Os07g0186000	159.756475311515	232.11583271495	197.614048016321	222.775778741043	288.422221779343	350.184368864387	141.479908934396	209.047809112046	240.315233665657	287.157241965088	181.386540012223	204.224848983099	TRXH	- && sp|Q0D840|TRXH1_ORYSJ Thioredoxin H1 OS=Oryza sativa subsp. japonica OX=39947 GN=TRXH PE=1 SV=1 && PF00085:Thioredoxin	bHLH
Os10g0375600	48.6456100814862	52.5383507192339	49.8151171981782	44.4416913884255	47.0235548161204	48.2940492157184	45.4704934414811	42.2075963773659	52.2870763579505	40.7591730736352	47.1758441667646	44.7548208346368	Os10g0375600	- && sp|Q8GSA7|CMTA3_ARATH Calmodulin-binding transcription activator 3 OS=Arabidopsis thaliana OX=3702 GN=CAMTA3 PE=1 SV=1 && PF03859:CG-1 domain|PF01833:IPT/TIG domain	CAMTA
Os02g0252100	134.209474664769	111.153181127014	135.77544651411	121.720901879479	119.729510537853	126.821073260523	124.869573079949	129.164365436048	127.258356339495	144.448995826696	141.326171235073	137.651621681822	Os02g0252100	- && sp|Q9LHP2|SL30A_ARATH Serine/arginine-rich SC35-like splicing factor SCL30A OS=Arabidopsis thaliana OX=3702 GN=SCL30A PE=1 SV=1 && PF00076:RNA recognition motif. (a.k.a. RRM, RBD, or RNP domain)	ZF-HD
Os08g0431100	64.246989728225	76.4409720567529	67.2700861792263	48.0993754417214	56.2063609617559	63.2939935470099	54.2824394681271	57.7523023545783	56.6134450297028	63.3050423619466	68.119043049976	64.763985547337	Os08g0431100	- && sp|Q500V5|AGDP1_ARATH Protein AGENET DOMAIN (AGD)-CONTAINING P1 OS=Arabidopsis thaliana OX=3702 GN=AGDP1 PE=1 SV=1 && PF05641:Agenet domain|PF01426:BAH domain	NAC
Os06g0115800	46.7614813566967	61.7025661001119	44.3661111932081	49.8050713215503	57.5849298301347	64.6805616843728	35.967542277033	33.1077979434729	41.8814845300008	44.7465167402584	43.2861207711749	43.3703938372238	Os06g0115800	- && - && -	-
Os08g0521000	163.177839078036	124.057201453388	150.037489804549	101.644814876623	80.9514384813692	104.750889448673	245.149923510092	154.111971457612	134.105539393407	152.694194859609	143.505620275645	84.7463964154034	Os08g0521000	- && - && PF04654:Protein of unknown function, DUF599	-
Os03g0772300	80.7070456204959	83.992080411482	74.5904157502242	87.8382243311962	85.7611930725977	106.084573349401	64.9525744162181	51.3666324878091	64.7440443517256	62.252996045206	81.6188318457761	80.7289167734259	Os03g0772300	- && - && -	-
Os07g0190800	271.78280064676	257.700746035854	233.848644840944	188.245761594485	242.633829845677	277.776507914058	216.632870625142	206.840307715674	166.144932272355	326.993264547543	156.895421130376	194.888687153439	OsTRXh5	- && sp|Q6Z4I3|TRH21_ORYSJ Thioredoxin H2-1 OS=Oryza sativa subsp. japonica OX=39947 GN=Os07g0190800 PE=2 SV=1 && PF00085:Thioredoxin	bHLH
Os08g0187800	82.7470710911977	112.999084004479	86.7493903752814	110.882523089722	112.000394929302	109.471383804454	101.809176738684	107.268923089041	88.2393268636892	87.3321020051684	89.6091408553247	90.4726549798978	OsGPT1	- && sp|Q94B38|GPT2_ARATH Glucose-6-phosphate/phosphate translocator 2, chloroplastic OS=Arabidopsis thaliana OX=3702 GN=GPT2 PE=2 SV=2 && PF03151:Triose-phosphate Transporter family	HB-other
Os03g0194900	88.2629738847695	98.0196603576711	80.6959372420946	97.2698714831314	102.118970521813	79.5600146427824	77.3344157886187	65.5385495055767	92.9653541660141	92.5204496485369	63.8258669412941	83.2830008125959	Os03g0194900	- && sp|Q9LSE7|B561C_ARATH Cytochrome b561 and DOMON domain-containing protein At3g25290 OS=Arabidopsis thaliana OX=3702 GN=At3g25290 PE=2 SV=1 && PF03188:Eukaryotic cytochrome b561|PF04526:Protein of unknown function (DUF568)	bZIP
Os03g0790900	39.8037121270648	45.046695552799	42.615951575736	38.6491833398209	43.365922358959	47.6784713570378	40.8406549305773	28.2377855696732	34.1854858399017	23.3220360343414	27.8584048088236	37.0779102165826	AAO3	- && sp|Q852M1|ALDO2_ORYSJ Probable aldehyde oxidase 2 OS=Oryza sativa subsp. japonica OX=39947 GN=Os03g0790900 PE=2 SV=1 && PF01799:[2Fe-2S] binding domain|PF03450:CO dehydrogenase flavoprotein C-terminal domain|PF01315:Aldehyde oxidase and xanthine dehydrogenase, a/b hammerhead domain|PF02738:Molybdopterin-binding domain of aldehyde dehydrogenase|PF00941:FAD binding domain in molybdopterin dehy…	LBD
Os07g0208500	45.845400318425	42.3003332841398	39.0814741296763	45.9491347512801	41.1674353193878	28.4200556377243	40.4694790163494	42.8217653527439	53.2771249451741	36.1971892694047	41.5532644553783	37.729573197063	OsCesA8	- && sp|Q84ZN6|CESA8_ORYSJ Probable cellulose synthase A catalytic subunit 8 [UDP-forming] OS=Oryza sativa subsp. japonica OX=39947 GN=CESA8 PE=1 SV=1 && PF14569:Zinc-binding RING-finger|PF03552:Cellulose synthase	LBD
Os06g0662000	70.5134039042976	72.1888972218919	69.8829338239447	68.5698034113624	69.7929821258864	57.5649123576319	81.4877201096816	75.903514940493	78.9140010612425	68.7302415580664	61.039	71.625305608282	PLS1	- && sp|P09469|VATA_DAUCA V-type proton ATPase catalytic subunit A OS=Daucus carota OX=4039 PE=2 SV=1 && PF00006:ATP synthase alpha/beta family, nucleotide-binding domain|PF02874:ATP synthase alpha/beta family, beta-barrel domain|PF16886:ATPsynthase alpha/beta subunit N-term extension	MYB_related
Os07g0113700	49.1848764131857	54.6215120034998	48.3431146661798	43.897150549967	49.2446364999164	55.9393866748058	47.6736640246587	46.6119874463841	50.0928738894413	40.3031142744679	50.4170892309915	44.3277197696319	Os07g0113700	- && sp|F4JS25|SRFR1_ARATH Suppressor of RPS4-RLD 1 OS=Arabidopsis thaliana OX=3702 GN=SRFR1 PE=1 SV=1 && PF13432:Tetratricopeptide repeat	-
Os04g0151800	40.6625633060124	40.6894084962691	40.3384338839755	50.4808104892487	41.4560773899254	36.3388528948586	46.0078004935641	45.9682464389638	50.1117648095979	44.8804630275605	67.054250288133	51.2645789420056	OsAGO4b	- && sp|Q0JF58|AGO4B_ORYSJ Protein argonaute 4B OS=Oryza sativa subsp. japonica OX=39947 GN=AGO4B PE=2 SV=1 && PF16488:Argonaute linker 2 domain|PF02170:PAZ domain|PF16487:Mid domain of argonaute|PF08699:Argonaute linker 1 domain|PF16486:N-terminal domain of argonaute|PF02171:Piwi domain	C3H
Os08g0559400	220.214839179854	292.11289969409	208.442367773959	179.556376075716	190.130322010653	205.790260838971	212.59833356988	198.592150892526	202.150327125946	201.464023671978	175.564265742463	173.791164684119	OsCYP18-2	- && sp|Q9SIH1|CP18B_ARATH Peptidyl-prolyl cis-trans isomerase CYP18-2 OS=Arabidopsis thaliana OX=3702 GN=CYP18-2 PE=2 SV=1 && PF00160:Cyclophilin type peptidyl-prolyl cis-trans isomerase/CLD	FAR1
Os06g0136900	187.859833130891	124.685821265316	132.503149545986	137.089808420212	142.206004786462	152.594265993014	144.616800301007	77.5321602167026	96.915815295728	90.6923757396371	125.415520569438	130.151541787005	DP1	- && sp|O49662|AHL24_ARATH AT-hook motif nuclear-localized protein 24 OS=Arabidopsis thaliana OX=3702 GN=AHL24 PE=2 SV=1 && PF03479:Plants and Prokaryotes Conserved (PCC) domain	NAC
Os03g0815100	169.261005235949	154.490687656584	167.397085627561	110.119390784276	161.576637044443	155.823463126437	109.230342167383	84.2124353495341	73.315739299014	99.1949028521328	105.705108409608	138.883641153776	SNAC1	- && sp|Q75HE5|NAC2_ORYSJ NAC domain-containing protein 2 OS=Oryza sativa subsp. japonica OX=39947 GN=NAC002 PE=1 SV=1 && PF02365:No apical meristem (NAM) protein	NAC
Os12g0605400	172.001234872644	164.53787769903	191.235140542562	161.843942606419	179.065108266795	160.41734825151	183.934535204715	185.167865937234	177.692616855597	195.172271943843	184.090845913238	155.883364609583	OsCROC-1	- && sp|Q9SJ44|UEV1C_ARATH Ubiquitin-conjugating enzyme E2 variant 1C OS=Arabidopsis thaliana OX=3702 GN=UEV1C PE=1 SV=1 && PF00179:Ubiquitin-conjugating enzyme	CPP
Os01g0780900	255.891961119556	284.890168685739	200.584949334693	0.117223111330931	0.0254430944645752	0.520135406684347	302.754749407789	261.313965612744	249.293740460832	0	0.0472207657437435	0.0950243408707012	Os01g0780900	- && - && PF12620:Protein of unknown function (DUF3778)	ZF-HD
Os11g0134300	112.349189303797	130.175685745408	131.294607126992	74.5759042539061	101.564147542613	169.028900929578	90.6670882895992	114.140505331891	114.171282572919	88.1287424422384	90.2156469792891	89.0248238720449	OsCIPK33	- && sp|Q2RAX3|CIPKX_ORYSJ CBL-interacting protein kinase 33 OS=Oryza sativa subsp. japonica OX=39947 GN=CIPK33 PE=2 SV=1 && PF00069:Protein kinase domain|PF03822:NAF domain	YABBY
Os08g0559300	44.9684927864019	49.6143850048133	46.2377958929601	42.9060785812294	46.4899580028576	47.1420261817278	48.7385319829819	47.3642008459178	48.7876592228144	40.6995907748474	45.4014678913008	41.9656671887162	SPY	- && sp|Q6YZI0|SPY_ORYSJ Probable UDP-N-acetylglucosamine--peptide N-acetylglucosaminyltransferase SPINDLY OS=Oryza sativa subsp. japonica OX=39947 GN=SPY PE=2 SV=1 && PF00515:Tetratricopeptide repeat|PF13844:Glycosyl transferase family 41	-
Os07g0516900	57.8430804739557	73.104274512369	59.0062987933678	62.6847507526819	64.6856133582477	71.6008782766025	55.477000240159	54.2488882965243	51.2688291191533	44.0664225724801	60.9423705961345	57.7088717778552	Os07g0516900	- && sp|Q9LEB4|RBP45_NICPL Polyadenylate-binding protein RBP45 OS=Nicotiana plumbaginifolia OX=4092 GN=RBP45 PE=1 SV=1 && PF00076:RNA recognition motif. (a.k.a. RRM, RBD, or RNP domain)	NF-YC
Os03g0139200	44.3353031851543	69.0114148253298	47.585616153679	37.6606247217131	61.0001257621377	78.8900540735954	41.8750164927294	50.6698629545945	51.1976181501866	44.2335106869648	49.2935991193071	38.9901194066013	Os03g0139200	- && - && PF12043:Domain of unknown function (DUF3527)	-
Os09g0511600	76.1066113307729	105.733113352252	63.5521947737165	56.2433016495688	90.2970477568746	136.982589524739	64.3359587043811	62.2635246220446	69.5161787042701	54.0388471979242	62.6451524543691	69.805261164815	Os9bglu31	- && sp|B7F7K7|BGL31_ORYSJ Beta-glucosidase 31 OS=Oryza sativa subsp. japonica OX=39947 GN=BGLU31 PE=2 SV=1 && PF00232:Glycosyl hydrolase family 1	NAC
Os11g0444700	210.302710464326	170.647575363486	151.029777380515	151.156644245673	190.365074915733	232.662968248936	178.887613194372	89.0542515511063	172.869633888813	153.405919952575	145.313141191209	173.305604154373	OsPB1	- && - && PF00564:PB1 domain	MYB
Os06g0646600	107.27563424529	114.12891098097	107.462294246885	84.7684633239847	107.507236250857	144.352598059036	78.0988691557319	82.9510396149247	83.5373948615009	93.0041973868123	75.3699329535818	85.3889291006797	Os06g0646600	- && sp|Q94LW4|KNOSB_ORYSJ Homeobox protein knotted-1-like 11 OS=Oryza sativa subsp. japonica OX=39947 GN=HOS59 PE=2 SV=2 && PF03790:KNOX1 domain|PF05920:Homeobox KN domain|PF03791:KNOX2 domain|PF03789:ELK domain	TALE
Os12g0548200	47.3699377622552	47.101201368414	40.4574911396828	42.7586422583629	47.4424356791187	48.5718184516754	45.1299847015233	40.3802001087185	43.3016757646807	39.4415880947602	45.1221666917265	45.6180486036709	OsDjC82	- && sp|Q0WQ57|AUXI2_ARATH Auxilin-related protein 2 OS=Arabidopsis thaliana OX=3702 GN=At4g12770 PE=1 SV=1 && -	HB-other
Os01g0384800	210.949591316702	286.181330016553	202.686209149701	183.981601493926	256.472278059532	158.621881499064	164.581233645465	167.884931737691	110.200402066522	192.568791247986	204.199352424864	228.478700165248	Os01g0384800	- && - && PF15365:Proline-rich nuclear receptor coactivator motif	-
Os08g0305300	36.6261211665593	42.5900398588887	35.3054590334846	37.2825629854338	40.4606122952126	38.7980308618285	36.7187321735336	37.9864267892243	42.9503511718467	38.5862375160436	41.5793106013608	44.1825380669534	Os08g0305300	- && sp|A9QM73|SMG7_ARATH Protein SMG7 OS=Arabidopsis thaliana OX=3702 GN=SMG7 PE=1 SV=1 && PF10373:Est1 DNA/RNA binding domain|PF10374:Telomerase activating protein Est1	SRS
Os01g0386700	139.613045958276	145.298435667305	153.83575025778	120.664053538173	124.92991954037	131.931367804385	111.653072563287	110.665197204744	132.085757495884	100.388992010827	122.428739260857	107.192413336006	Os01g0386700	- && sp|Q336V9|BSK12_ORYSJ Serine/threonine-protein kinase BSK1-2 OS=Oryza sativa subsp. japonica OX=39947 GN=BSK1-2 PE=2 SV=2 && -	Dof
Os05g0343400	104.691071322227	77.9870672361377	84.3470010607285	88.5355613727554	79.4288906474188	59.8943038067166	85.0320321701738	67.5551491454924	78.2469177995662	78.7913427447222	76.3140068691878	99.1158995213969	WRKY53	- && sp|Q6B6R4|WRK24_ORYSI WRKY transcription factor WRKY24 OS=Oryza sativa subsp. indica OX=39946 GN=WRKY24 PE=2 SV=1 && PF03106:WRKY DNA -binding domain	WRKY
Os06g0237300	37.7973606131283	41.2845025359095	32.5077595803038	38.4177800162166	39.785142576019	42.6847723799548	35.6141166422873	34.8423380273271	31.6559665930601	36.522462560671	35.7999434762956	39.1111878164022	Os06g0237300	- && sp|Q94JX5|WLIM1_ARATH LIM domain-containing protein WLIM1 OS=Arabidopsis thaliana OX=3702 GN=WLIM1 PE=1 SV=1 && PF00412:LIM domain	-
Os02g0711400	166.431185642135	136.879817674078	245.72427780995	131.582054415096	169.259318547366	245.653647905421	171.605749145889	190.300231270713	257.191654124135	365.299058435219	177.268722133919	172.868082944603	Os02g0711400	- && - && -	-
Os11g0605500	71.1435269267585	59.7156302671646	74.3174285408595	54.5933512753217	59.9353020308511	71.7947676036127	62.4081088075118	48.0440055458948	71.9887351012616	65.4747462775905	72.2245718204099	86.0651981238266	ACX2	- && sp|O65201|ACOX2_ARATH Acyl-coenzyme A oxidase 2, peroxisomal OS=Arabidopsis thaliana OX=3702 GN=ACX2 PE=1 SV=2 && PF01756:Acyl-CoA oxidase|PF02770:Acyl-CoA dehydrogenase, middle domain|PF00441:Acyl-CoA dehydrogenase, C-terminal domain	-
Os01g0915900	99.2441354806695	133.560395364214	97.8240314766872	101.176092904595	140.556971011835	159.23713490366	100.555429264668	81.9100960850172	124.451072463387	83.1074695450709	64.2830915856148	115.460262234644	Os01g0915900	- && - && -	-
Os03g0707600	67.6764111010769	51.220257616127	46.6402587327014	89.7114952705011	75.1180590471678	62.8467966630483	74.4572501828364	58.0506350341849	63.7555835370457	63.0562644185548	85.3416972656348	77.8984945214166	SLR1	- && sp|Q7G7J6|SLR1_ORYSJ DELLA protein SLR1 OS=Oryza sativa subsp. japonica OX=39947 GN=SLR1 PE=1 SV=1 && PF12041:Transcriptional regulator DELLA protein N terminal|PF03514:GRAS domain family	GRAS
Os03g0720300	95.9333724106041	69.0311779065619	75.1453706907441	75.5088111725891	73.9208917303636	47.9034510822819	84.6308793103526	73.0497091118337	86.8426826654764	77.5035804898314	62.9862964964085	84.8705189839789	GDCi	- && sp|Q42521|DCE1_ARATH Glutamate decarboxylase 1 OS=Arabidopsis thaliana OX=3702 GN=GAD1 PE=1 SV=2 && PF00282:Pyridoxal-dependent decarboxylase conserved domain	GeBP
Os01g0191500	73.7180748598443	69.4251723342344	75.0248207001954	83.6130408180205	79.1627327226506	44.1433226628653	84.9962643361296	81.2743633425428	86.3369802031195	94.6930752432628	77.8693332709653	96.0788983133044	Os01g0191500	- && sp|P29677|MPPA_SOLTU Mitochondrial-processing peptidase subunit alpha OS=Solanum tuberosum OX=4113 GN=MPP PE=1 SV=1 && PF00675:Insulinase (Peptidase family M16)|PF05193:Peptidase M16 inactive domain	-
Os02g0469200	46.7171335330717	53.9131212241446	45.5419894565411	39.9444415750309	45.9840984740489	49.3084281891521	46.8570102941787	47.6855218029391	47.4986358618887	40.9839971969259	50.2000266993942	44.8995813205393	Os02g0469200	- && - && -	-
Os07g0435100	135.368308262593	137.92725834625	122.72522003542	133.828022369982	136.120493329149	118.96377739026	131.854208303974	118.213335161972	119.056001174478	128.482457139354	135.364371565908	138.624347604071	OSRPN12	- && sp|Q9SGW3|PSD8A_ARATH 26S proteasome non-ATPase regulatory subunit 8 homolog A OS=Arabidopsis thaliana OX=3702 GN=RPN12A PE=1 SV=1 && PF10075:CSN8/PSMD8/EIF3K family	Nin-like
Os10g0204100	84.1875612568772	114.065487552335	73.4207906807164	78.8452136591482	93.8200178716103	106.016075173207	82.7729049868794	75.0472772688012	72.0150910511605	71.9226259752073	75.5259268334568	73.5442168282369	Os10g0204100	- && sp|Q9S752|LOFG2_ARATH Probable E3 ubiquitin-protein ligase LOG2 OS=Arabidopsis thaliana OX=3702 GN=LOG2 PE=1 SV=1 && PF13920:Zinc finger, C3HC4 type (RING finger)	C3H
Os03g0804800	65.546036128487	63.6860876110693	61.0550102804512	85.3710091002029	74.8919641759216	66.6293455962648	85.2796975281267	72.3014261754783	69.310652930365	84.2364867552454	96.1538845096689	95.1262101852787	Os03g0804800	- && sp|Q94K05|TCPQ_ARATH T-complex protein 1 subunit theta OS=Arabidopsis thaliana OX=3702 GN=CCT8 PE=1 SV=1 && PF00118:TCP-1/cpn60 chaperonin family	ERF
Os01g0725800	50.3150039453727	55.1798088655455	46.4030743729541	47.5384060040703	53.3506489442934	55.3083641608743	34.9543289463312	37.3090360995381	40.6900206007413	42.4165504911443	53.5686094525421	44.5547666496882	OsWD40-24	- && sp|Q94BM7|SPA4_ARATH Protein SPA1-RELATED 4 OS=Arabidopsis thaliana OX=3702 GN=SPA4 PE=1 SV=1 && -	GeBP
Os07g0497100	20.1608769319765	19.2664051568316	18.6531709907377	21.7171478455774	21.295982210848	23.1086150302704	21.8383293189854	22.147017904303	22.5380340960152	18.4251244924634	24.5166690109347	21.550427735901	CHR729	- && sp|F4KBP5|CHR4_ARATH Protein CHROMATIN REMODELING 4 OS=Arabidopsis thaliana OX=3702 GN=CHR4 PE=2 SV=1 && PF00176:SNF2 family N-terminal domain|PF06465:Domain of Unknown Function (DUF1087)|PF00628:PHD-finger|PF00385:Chromo (CHRromatin Organisation MOdifier) domain|PF00271:Helicase conserved C-terminal domain	G2-like
Os03g0745400	56.4123306593775	69.3135034980453	61.9324109184851	61.0420712300691	70.8106440718632	79.2457709881161	55.0513301598457	55.2485601348111	61.7287737584146	44.9608375914716	62.5964108999451	58.6852491697666	Os03g0745400	- && - && -	MYB_related
Os10g0154000	106.060324855432	120.008320409594	111.050857320643	102.470719591861	107.997701107825	132.534713024466	93.4989160967024	86.2200365301301	95.3162257699525	86.7005471301089	84.9147047583351	90.9298409438208	OsVAMP714	- && sp|Q9FMR5|VA714_ARATH Vesicle-associated membrane protein 714 OS=Arabidopsis thaliana OX=3702 GN=VAMP714 PE=1 SV=1 && PF13774:Regulated-SNARE-like domain	NAC
Os10g0556900	75.681938289846	87.339801875747	77.0248737019916	64.0583358027232	73.2532361162668	93.6406436494938	60.8000236065468	59.6229081531637	61.4880382368586	51.1190529267181	61.8216627164799	61.2924366254211	Os10g0556900	- && sp|Q0J7V9|LSD1_ORYSJ Protein LSD1 OS=Oryza sativa subsp. japonica OX=39947 GN=LSD1 PE=2 SV=1 && -	LSD
Os01g0966000	25.0649455631764	26.4997902902565	22.0312783817906	24.3059156066842	25.2451093947319	31.808	22.0719899451128	21.3629553871633	26.5305000787613	17.6640523733025	28.1845450992985	24.5445877878443	Os01g0966000	- && sp|Q9FIZ7|OPLA_ARATH 5-oxoprolinase OS=Arabidopsis thaliana OX=3702 GN=OXP1 PE=1 SV=1 && PF05378:Hydantoinase/oxoprolinase N-terminal region|PF01968:Hydantoinase/oxoprolinase|PF02538:Hydantoinase B/oxoprolinase	MYB
Os01g0139200	65.4055416403107	65.9856	51.9834491180701	69.1474107572893	71.144070460691	53.2331043561147	59.2162835973332	55.7069752138926	59.1028447497176	59.6157683188106	55.7716428162562	64.4672863628038	Os01g0139200	- && - && PF00564:PB1 domain	MYB
Os12g0535400	51.7593786616202	69.5251206220962	55.8337108461188	53.3267912882821	57.2974506565136	67.2922873763135	46.6486083859178	47.4501578106032	58.4303462364557	36.8703285279891	50.0490679697175	47.2175206420333	Os12g0535400	- && - && -	GRAS
Os04g0476800	50.3539070985518	56.9315454152002	41.627652961398	57.0916966173236	65.5924850308515	65.3864	45.6062945381468	33.467463254176	41.7655121177509	38.6869586185824	62.9609478632692	54.2814520753312	Os04g0476800	- && sp|M1BJF6|JOKA2_SOLTU Protein JOKA2 OS=Solanum tuberosum OX=4113 GN=JOKA2 PE=1 SV=1 && PF00569:Zinc finger, ZZ type|PF00564:PB1 domain|PF16158:Ig-like domain from next to BRCA1 gene	-
Os05g0574400	103.709163814009	82.1871104896722	103.382349640126	132.799869969533	94.6916763128728	98.9666056179231	153.607946446844	126.025744309083	121.353264911415	153.213722733774	119.186794033059	165.440779020056	Os05g0574400	- && sp|P17783|MDHM_CITLA Malate dehydrogenase, mitochondrial OS=Citrullus lanatus OX=3654 GN=MMDH PE=1 SV=1 && PF02866:lactate/malate dehydrogenase, alpha/beta C-terminal domain|PF00056:lactate/malate dehydrogenase, NAD binding domain	GRAS
Os02g0146700	47.9302666666125	40.5523858283063	45.8258732839927	52.0931136274804	43.1667335308628	34.2696727324264	53.1086537975307	51.1472699392931	53.4850884704016	56.3564369268687	54.0295427632178	55.9218614792863	Os02g0146700	- && sp|Q9SIV2|PSD2A_ARATH 26S proteasome non-ATPase regulatory subunit 2 homolog A OS=Arabidopsis thaliana OX=3702 GN=RPN1A PE=1 SV=2 && PF17781:RPN1/RPN2 N-terminal domain|PF01851:Proteasome/cyclosome repeat|PF18051:26S proteasome non-ATPase regulatory subunit RPN1 C-terminal	Nin-like
Os03g0756400	137.549178027376	121.119691195522	142.481355493984	98.3655759400132	118.172439982474	140.022979915431	116.756392956791	95.596167259601	119.942445172883	125.515111411755	116.231332492598	97.2722604344238	Os03g0756400	- && sp|Q94AH1|CAND2_ARATH Protein CANDIDATE G-PROTEIN COUPLED RECEPTOR 2 OS=Arabidopsis thaliana OX=3702 GN=CAND2 PE=1 SV=1 && PF10160:Predicted membrane protein	-
Os02g0806600	39.9583377544089	43.573509422092	46.9340430749311	41.8118495141663	43.2134861666282	46.1149352842134	45.5885005354328	48.7452519555511	48.0527827101373	41.3486930053161	43.5807678224501	44.9742796528338	Os02g0806600	- && sp|Q67YI9|EPN2_ARATH Clathrin interactor EPSIN 2 OS=Arabidopsis thaliana OX=3702 GN=EPSIN2 PE=1 SV=1 && PF01417:ENTH domain	G2-like
Os04g0473400	150.780700993618	105.82107951625	157.599265478449	182.289912309789	126.173943417283	79.8312974776421	204.02410366429	187.766839926763	161.963553455863	233.583370572857	218.204625198955	203.06199503641	OsRPL6	- && sp|Q9C9C5|RL63_ARATH 60S ribosomal protein L6-3 OS=Arabidopsis thaliana OX=3702 GN=RPL6C PE=2 SV=1 && PF01159:Ribosomal protein L6e	MYB_related
Os08g0246800	95.1000216674737	109.361903093384	79.8291765339682	103.636667810392	112.772673246836	154.29886070277	71.0881289914893	62.1940629588575	92.3757644710481	78.6250641817101	77.5725687695032	76.0436412138137	Os08g0246800	- && - && -	FAR1
Os05g0302700	104.876758620381	78.1310663851947	95.0086637979582	108.892129514595	82.1090954658531	73.9850884990617	117.92360249365	111.939093458304	103.204455540882	99.4922976058575	119.678954639871	117.15558914809	Os05g0302700	- && sp|O49447|ADT3_ARATH ADP,ATP carrier protein 3, mitochondrial OS=Arabidopsis thaliana OX=3702 GN=AAC3 PE=1 SV=1 && PF00153:Mitochondrial carrier protein	TALE
novel.1684	62.652176577957	106.48120109563	71.7292008098053	43.9051952604604	56.4605542185941	78.7868407318509	79.5599551726153	89.0406492655396	56.5534030535559	75.4924635801696	77.3364421827919	63.7430472832528	-	- && sp|B9FSC8|OPR11_ORYSJ Putative 12-oxophytodienoate reductase 11 OS=Oryza sativa subsp. japonica OX=39947 GN=OPR11 PE=2 SV=1 && PF00724:NADH:flavin oxidoreductase / NADH oxidase family	MIKC_MADS
Os02g0145000	71.5377815488662	93.7507	71.2604468977812	74.654366390561	83.631558259301	98.5720854819644	71.555880467457	68.3291956636591	55.9159982738331	65.0921289862942	71.3187442988125	67.5594489837837	Os02g0145000	- && - && -	-
Os02g0221500	77.1639438911185	75.9146143786763	102.382211617302	74.558758237269	74.9545236095469	80.3974874279894	85.673225733497	96.1367903379143	73.5484257147783	91.7508612182655	80.8992168637453	76.6558766231014	RBPI	- && sp|Q8W034|RNP1_ARATH Heterogeneous nuclear ribonucleoprotein 1 OS=Arabidopsis thaliana OX=3702 GN=RNP1 PE=1 SV=1 && PF00076:RNA recognition motif. (a.k.a. RRM, RBD, or RNP domain)	bHLH
Os11g0184900	46.9289333304746	63.2163508694094	41.5319194371706	86.1917144367734	95.6897502098223	191.09042409419	67.561854349297	98.6737008858286	67.8493014739942	61.9939591920441	52.4478042639324	53.9001886163041	NAC5	- && sp|Q53NF7|NAC71_ORYSJ NAC domain-containing protein 71 OS=Oryza sativa subsp. japonica OX=39947 GN=NAC071 PE=1 SV=1 && PF02365:No apical meristem (NAM) protein	NAC
Os02g0256200	161.731491410844	103.143136981948	115.354351353838	126.773391652782	139.707621332491	155.485531262149	149.915565383144	93.2446683768778	100.478771821364	89.0371830501442	110.363688233549	122.63772463493	Os02g0256200	- && - && -	-
Os11g0585900	67.3784888848692	55.6343085998415	56.0441004263778	57.7677775147254	59.1675888496591	44.4041188199493	46.2934535782301	45.898424236079	57.3453178148186	53.2133716293977	58.1446643383447	58.2177891138592	OsETOL3	- && sp|Q9ZQX6|ETOL1_ARATH ETO1-like protein 1 OS=Arabidopsis thaliana OX=3702 GN=EOL1 PE=1 SV=1 && -	bHLH
Os11g0546900	117.79552289922	120.453474937268	121.194597630453	104.94	126.776936951437	128.486813104765	141.823789708043	134.659000210297	108.01698821353	136.991123818707	112.351526916596	110.48739103819	GF14D	- && sp|Q2R2W2|14334_ORYSJ 14-3-3-like protein GF14-D OS=Oryza sativa subsp. japonica OX=39947 GN=GF14D PE=1 SV=1 && PF00244:14-3-3 protein	E2F/DP
Os02g0191800	317.495381040315	218.330236025001	304.142472476623	155.970989605688	223.638559584596	411.19525387632	228.406467977067	223.180325250543	242.154155527118	311.777582819255	190.504828990918	194.694901370556	Os02g0191800	- && - && -	-
Os01g0736900	104.373485308875	123.649342480862	118.349673156444	115.616287042184	115.821904730297	138.922968390332	114.190366625418	129.489896939271	119.06185129904	127.233688162234	115.862639824303	112.256545755442	Os01g0736900	- && sp|Q9SUR3|RTNLA_ARATH Reticulon-like protein B1 OS=Arabidopsis thaliana OX=3702 GN=RTNLB1 PE=1 SV=1 && PF02453:Reticulon	Dof
Os11g0433200	54.9931365550354	63.8946023098697	64.5754639604862	49.886048972966	60.8270979362211	55.5178375196303	56.5311038589343	51.8839237134133	53.4610078817015	53.2151237546178	59.6031073755018	55.303376499038	Os11g0433200	- && sp|Q53P98|SIPL2_ORYSJ Signal peptide peptidase-like 2 OS=Oryza sativa subsp. japonica OX=39947 GN=SPPL2 PE=2 SV=1 && PF02225:PA domain	C2H2
Os03g0606200	374.385129226089	210.77880726994	403.19642615274	352.300065069838	318.480315899469	162.823867770566	331.538440100786	358.443867196021	358.569554563127	523.667080473639	282.307465274474	365.703223779275	RMtATP6	- && - && -	-
Os08g0506700	70.1941139356186	87.5532577532358	79.2676853919473	77.9722771056116	85.1323310036365	91.7479418271232	69.5395531375809	80.1862328848223	79.5729940384116	79.2130304947984	65.0317480570532	69.6883882604773	OsFBH1	- && sp|Q66GR3|BH130_ARATH Transcription factor bHLH130 OS=Arabidopsis thaliana OX=3702 GN=BHLH130 PE=1 SV=1 && -	bHLH
Os02g0629200	154.668506824787	111.675999260047	148.388129728366	92.1713602083976	96.639657601647	149.886649573255	146.088448642203	138.837929282194	125.560101770021	93.916035785668	133.629651471838	119.214370578353	OsPIP2	- && sp|Q6K215|PIP22_ORYSJ Probable aquaporin PIP2-2 OS=Oryza sativa subsp. japonica OX=39947 GN=PIP2-2 PE=2 SV=1 && PF00230:Major intrinsic protein	C3H
Os01g0853400	72.2724717644962	82.3434950882494	68.3076796326677	73.6784015709111	90.2402070298783	85.4011655448065	70.4541885997428	66.8754169005042	63.3264739102934	63.0320062324448	70.6600334032103	70.2937726865066	OsCOI1a	- && sp|A2WX30|COI1A_ORYSI Coronatine-insensitive protein homolog 1a OS=Oryza sativa subsp. indica OX=39946 GN=COI1A PE=3 SV=1 && PF18511:F-box|PF18791:Transport inhibitor response 1 protein domain	FAR1
Os12g0573200	58.9619624036077	59.4256821133626	53.8808262740489	56.8080843137124	62.7655723459941	51.263084155107	48.2753480617801	42.7070891749863	47.7352708185598	47.2244259507522	59.7448016590838	57.9063476569585	Os12g0573200	- && sp|O80933|SCL9_ARATH Scarecrow-like protein 9 OS=Arabidopsis thaliana OX=3702 GN=SCL9 PE=2 SV=1 && PF03514:GRAS domain family	GRAS
Os05g0376300	28.8954370734124	36.0077918129254	26.815479901533	23.5880449879084	26.3455620888093	30.1677999018371	22.1735834523084	20.7391065961499	20.571897168248	17.6752767846083	22.026940975153	20.5609634765454	Os05g0376300	- && sp|A7UL74|CTF7_ARATH Protein CHROMOSOME TRANSMISSION FIDELITY 7 OS=Arabidopsis thaliana OX=3702 GN=CTF7 PE=1 SV=1 && PF13880:ESCO1/2 acetyl-transferase|PF13878:zinc-finger of acetyl-transferase ESCO	-
Os01g0833800	60.6962057860676	53.2630614765062	56.9613030939859	63.6486841967485	58.6114880410363	65.8685024145779	59.0184280428757	58.8120140109055	56.4388608473342	57.5964245390463	73.9125762176101	60.6873885657682	Os01g0833800	- && sp|Q93ZH7|IQD2_ARATH Protein IQ-DOMAIN 2 OS=Arabidopsis thaliana OX=3702 GN=IQD2 PE=1 SV=1 && -	-
Os01g0866300	140.645156814559	174.780320268816	129.793839140965	103.753345428169	125.725835728758	150.01664851438	121.423677328461	121.481245043784	113.479071053955	142.656423941623	112.758170903489	126.28840571288	Os01g0866300	- && sp|Q9ZRD6|YKT61_ARATH VAMP-like protein YKT61 OS=Arabidopsis thaliana OX=3702 GN=YKT61 PE=2 SV=1 && PF00957:Synaptobrevin|PF13774:Regulated-SNARE-like domain	ARR-B
Os02g0782700	81.4882542600918	87.3071236137682	92.5554035322615	99.9482209140368	99.0343477691137	81.8047125648091	91.2979411240493	93.5910283135311	88.6894656258121	112.106602345392	89.2816545574048	97.2148886432108	EREBP1	- && sp|Q6K7E6|ERF1_ORYSJ Ethylene-responsive transcription factor 1 OS=Oryza sativa subsp. japonica OX=39947 GN=EREBP1 PE=1 SV=1 && PF00847:AP2 domain	ERF
Os01g0835900	215.697766070743	134.985912660371	234.427910262346	186.091589896233	137.045454993153	117.793405232568	264.792621908116	281.29067602362	281.824366182859	308.522294536764	296.041186694849	174.508578199433	Os01g0835900	- && sp|P62785|H41_WHEAT Histone H4 variant TH011 OS=Triticum aestivum OX=4565 PE=3 SV=2 && PF15511:Centromere kinetochore component CENP-T histone fold	CO-like
Os04g0475600	124.919585644889	118.296090054908	100.466547948288	72.1448445483662	91.0421412420104	158.112820929652	95.3863503659998	82.3067280795836	88.8790212739257	96.0240548112752	77.6926375760179	72.033213321198	Os04g0475600	- && sp|Q01IX6|DAO_ORYSI 2-oxoglutarate-dependent dioxygenase DAO OS=Oryza sativa subsp. indica OX=39946 GN=DAO PE=3 SV=1 && PF03171:2OG-Fe(II) oxygenase superfamily|PF14226:non-haem dioxygenase in morphine synthesis N-terminal	Dof
Os01g0264400	179.666460611352	150.999707967246	208.102994199775	142.998175020224	151.673	171.089514261046	170.011066861094	201.011588358342	191.134713597013	225.022876575936	115.576373431054	148.047146733898	Os01g0264400	- && - && -	-
Os02g0227400	49.9446855836184	65.9408869034677	55.8866465839936	44.5530442550192	53.4118090545023	63.6138298281145	52.4512302038385	46.638143803665	51.8934353822807	38.607158705244	50.2763382913835	47.2937449195506	Os02g0227400	- && sp|Q8VYW1|PAPS4_ARATH Nuclear poly(A) polymerase 4 OS=Arabidopsis thaliana OX=3702 GN=PAPS4 PE=1 SV=1 && PF01909:Nucleotidyltransferase domain|PF04926:Poly(A) polymerase predicted RNA binding domain|PF04928:Poly(A) polymerase central domain	HD-ZIP
Os04g0667800	122.223151819383	181.328665523011	120.432183031277	114.225616052184	147.081350243164	170.098046669125	93.7639815175949	107.378003409184	96.6339775213587	118.65319450237	95.5384403854903	98.0754501039783	Dhr6	- && sp|Q94F47|UBC28_ARATH Ubiquitin-conjugating enzyme E2 28 OS=Arabidopsis thaliana OX=3702 GN=UBC28 PE=1 SV=1 && -	MYB_related
Os02g0301100	111.629348469385	118.945249939666	83.1605664117711	109.011899376271	113.308199621007	166.185268260307	53.2246418004292	111.34402516829	98.5856829239019	154.608635067966	117.196255646473	119.833835836792	OsSWEET4	- && sp|A2X3S3|SWET4_ORYSI Bidirectional sugar transporter SWEET4 OS=Oryza sativa subsp. indica OX=39946 GN=SWEET4 PE=2 SV=1 && PF03083:Sugar efflux transporter for intercellular exchange	DBB
Os03g0334700	50.8290921747112	62.2649306291227	49.7467983373214	48.7418599042131	56.0121153532119	57.0540031989257	50.4608291296038	51.1811983121056	52.5077093362849	46.661668252349	55.0089792613989	44.0161546047208	osALA1	- && sp|P98204|ALA1_ARATH Phospholipid-transporting ATPase 1 OS=Arabidopsis thaliana OX=3702 GN=ALA1 PE=2 SV=1 && PF16212:Phospholipid-translocating P-type ATPase C-terminal|PF13246:Cation transport ATPase (P-type)	WRKY
Os03g0764800	113.125759132056	109.377110799536	124.223	95.1928627043012	107.465682598349	106.504839014413	109.176884517382	104.919393986515	107.867294745482	114.233464689375	100.684230699968	104.222795368027	SAPK8	- && sp|Q7Y0B9|SAPK8_ORYSJ Serine/threonine-protein kinase SAPK8 OS=Oryza sativa subsp. japonica OX=39947 GN=SAPK8 PE=1 SV=1 && PF00069:Protein kinase domain	LBD
Os03g0279000	219.987023583975	196.812330822743	210.178118853976	221.304076496628	226.295295765951	288.090440669305	236.506809377274	213.653	235.219211141389	225.532604091364	252.760953834823	210.048638995324	Os03g0279000	- && sp|A2XF66|H2B1_ORYSI Histone H2B.1 OS=Oryza sativa subsp. indica OX=39946 GN=OsI_010709 PE=3 SV=1 && PF00125:Core histone H2A/H2B/H3/H4	-
Os02g0702500	47.2632533111485	52.392382037928	46.9451670929894	49.6094128268737	51.2958406447895	47.9507865082525	49.4817012437947	50.4156387027954	55.9728609362294	46.710969243426	49.7087702234779	51.0370479314308	Os02g0702500	- && sp|Q8RWH3|YAK1_ARATH Dual specificity protein kinase YAK1 homolog OS=Arabidopsis thaliana OX=3702 GN=YAK1 PE=1 SV=1 && PF00069:Protein kinase domain	MYB
Os01g0148050	49.1735681988288	49.8661684507851	47.2130801919045	43.4487844516119	51.2126098409857	52.2988960981348	41.8792607929215	47.4954856398266	56.7915511058723	45.4999290802539	52.2873162639325	46.1247309271157	Os01g0148050	- && sp|F4KCC2|PRT6_ARATH E3 ubiquitin-protein ligase PRT6 OS=Arabidopsis thaliana OX=3702 GN=PRT6 PE=1 SV=1 && -	-
Os07g0106200	86.7299364916621	53.6531151269442	67.8499825231847	96.4792245541999	81.5471547438677	38.3769225083108	72.8122184968465	58.4537650098266	106.616389289461	78.139566781408	79.2824530658938	112.302514856898	OsMST3	- && sp|Q7EZD7|MST3_ORYSJ Sugar transport protein MST3 OS=Oryza sativa subsp. japonica OX=39947 GN=MST3 PE=2 SV=1 && PF00083:Sugar (and other) transporter	ERF
Os01g0236700	46.5321399698932	58.733840977052	40.347796550473	46.8093711296172	54.1809285237078	67.3508	38.0425691479105	50.0119141680064	50.0960409151722	36.7856004156068	40.6106939294781	36.7277269218784	Os01g0236700	- && sp|Q5NB82|NLP3_ORYSJ Protein NLP3 OS=Oryza sativa subsp. japonica OX=39947 GN=NLP3 PE=3 SV=1 && PF00564:PB1 domain|PF02042:RWP-RK domain	Nin-like
Os02g0741500	22.6461528382569	22.9703574015163	20.1289921699912	22.8713511532711	23.6079214972231	22.7258268417406	26.0434382752259	26.4621032028348	28.999303614279	23.2230060747695	27.9697360496452	26.0738976305242	Os02g0741500	- && sp|A4GSN8|NUA_ARATH Nuclear-pore anchor OS=Arabidopsis thaliana OX=3702 GN=NUA PE=1 SV=1 && PF07926:TPR/MLP1/MLP2-like protein	-
Os04g0485300	62.1645338102939	67.3416012633827	67.3069717949847	79.0478412809423	78.1932138944875	76.9510408061787	62.9388986375717	81.6630127864344	68.5029921480417	59.2759888218777	57.6202402060477	73.2797029646905	OsG6PDH2	- && sp|Q9FJI5|G6PD6_ARATH Glucose-6-phosphate 1-dehydrogenase 6, cytoplasmic OS=Arabidopsis thaliana OX=3702 GN=G6PD6 PE=1 SV=1 && PF02781:Glucose-6-phosphate dehydrogenase, C-terminal domain	FAR1
Os05g0301700	120.571082696567	97.9839650575065	118.441696172004	120.723860268161	105.961752858349	84.5738521254037	125.943921431283	119.660194870264	118.91139095998	128.738624715014	98.2627146679757	123.151963152064	Os05g0301700	- && sp|Q9LK29|CYC1A_ARATH Cytochrome c1 1, heme protein, mitochondrial OS=Arabidopsis thaliana OX=3702 GN=CYC1-1 PE=1 SV=1 && PF02167:Cytochrome C1 family	-
Os08g0343300	79.4299917389329	89.4519876445598	80.4238264200494	73.7136123155721	85.8867787331434	85.5254251069696	78.6974991524136	75.7188178107453	67.2487469019167	66.5635835252914	72.531477740977	65.4978653257032	Os08g0343300	- && sp|P36100|T2EA_YEAST Transcription initiation factor IIE subunit alpha OS=Saccharomyces cerevisiae (strain ATCC 204508 / S288c) OX=559292 GN=TFA1 PE=1 SV=1 && PF02002:TFIIE alpha subunit	C2H2
Os03g0833600	81.7538641990249	91.5089067845839	82.6254319529836	50.9564094247537	69.7961771900745	90.2631073390399	65.7113739042618	77.0298682868346	80.4711021134408	92.5713005799828	66.9959713652825	59.8457566957534	Os03g0833600	- && sp|Q84V39|ALL10_OLEEU Major pollen allergen Ole e 10 OS=Olea europaea OX=4146 PE=1 SV=1 && PF07983:X8 domain	C2H2
Os05g0420600	187.365471464268	151.979125977495	202.414239168055	220.427665600773	203.550036358849	116.43672703031	235.254983061995	219.231168787783	223.036349252987	296.996986616552	168.344257271056	258.299018115738	OsCc1	- && sp|A2Y4S9|CYC_ORYSI Cytochrome c OS=Oryza sativa subsp. indica OX=39946 GN=CC-1 PE=3 SV=1 && PF00034:Cytochrome c	-
Os01g0662600	46.3821260195643	52.9365972403704	51.4065134277462	42.8306371057078	56.7701618964262	65.9731799149486	43.4329818962319	44.6326919713881	44.219813502648	57.529111724186	46.3968816608898	47.6702239271746	OsISC6	- && sp|Q8LR34|ISU1_ORYSJ Iron-sulfur cluster assembly protein 1 OS=Oryza sativa subsp. japonica OX=39947 GN=ISU1 PE=2 SV=1 && PF01592:NifU-like N terminal domain	-
Os05g0508700	37.7016494347446	44.990709680185	37.341088862262	35.9398990610303	40.5789228665842	47.3089435045134	31.9874204718411	29.7058814502295	34.0451645455269	35.0547104655808	39.5014756411821	33.4535818336182	OsM4	- && sp|Q8RY18|TRF1A_ARATH TNF receptor-associated factor homolog 1a OS=Arabidopsis thaliana OX=3702 GN=TRAF1A PE=1 SV=1 && PF00917:MATH domain	CAMTA
Os05g0349200	116.027024500303	104.646337447076	103.388864150248	67.5591051283228	72.928768241653	97.4615296818051	93.7402308592701	118.513192173762	110.878731782456	118.117717460908	92.1414409328295	76.0884265630193	Os05g0349200	- && sp|Q84NP7|AMPD_ORYSJ Probable AMP deaminase OS=Oryza sativa subsp. japonica OX=39947 GN=AMPD PE=2 SV=1 && PF00962:Adenosine/AMP deaminase	-
Os05g0445500	145.562272471802	134.632043237253	188.264592140958	191.808469758574	171.893643935427	151.619915039445	227.499937091708	224.029760375997	193.681814189681	276.864961661524	193.358243266487	255.570428591089	Os05g0445500	- && sp|O24415|RLA2B_MAIZE 60S acidic ribosomal protein P2B OS=Zea mays OX=4577 GN=RPP2B PE=1 SV=1 && PF00428:60s Acidic ribosomal protein	-
Os11g0508600	100.117478061622	72.9361631138175	85.2423232180915	146.740865004395	94.7632146056072	85.3955196389423	134.159968246425	64.8643934600321	86.0974349543169	121.802698810804	145.568786994054	93.8237987625158	11N3	- && sp|B8BKP4|SWT14_ORYSI Bidirectional sugar transporter SWEET14 OS=Oryza sativa subsp. indica OX=39946 GN=SWEET14 PE=2 SV=1 && PF03083:Sugar efflux transporter for intercellular exchange	DBB
Os06g0106100	131.164829327171	116.112232791486	144.478102951751	141.241983887625	135.622708494399	145.614655784326	128.678849626621	131.561239326919	132.149083595756	138.350376386918	130.068879412395	143.622048517157	Os06g0106100	- && sp|Q0VFP5|CWC15_XENTR Protein CWC15 homolog OS=Xenopus tropicalis OX=8364 GN=cwc15 PE=2 SV=1 && PF04889:Cwf15/Cwc15 cell cycle control protein	-
Os08g0428400	71.231840455986	86.3915449082574	69.2287859793826	69.7479094224879	84.3480884477005	95.2969114257689	63.8147131438025	75.3937539945789	82.7050570286664	67.8823500632545	62.4138138625886	70.2492054625559	OsJAZ9	- && sp|Q6ZJU3|TIF6A_ORYSJ Protein TIFY 6a OS=Oryza sativa subsp. japonica OX=39947 GN=TIFY6A PE=1 SV=1 && PF06200:tify domain|PF09425:Divergent CCT motif	-
Os02g0195600	161.764824989108	151.528655124241	155.530190408188	162.867742097933	174.388232771741	161.739556782283	142.97429567579	137.770195763837	129.569363797429	178.046147508183	135.546410894608	150.97914561922	SAP4	- && sp|Q6H7P8|SAP4_ORYSJ Zinc finger A20 and AN1 domain-containing stress-associated protein 4 OS=Oryza sativa subsp. japonica OX=39947 GN=SAP4 PE=2 SV=1 && PF01754:A20-like zinc finger|PF01428:AN1-like Zinc finger	NF-YB
Os03g0273800	118.574031438678	112.02842255529	125.140045884994	148.617351240698	143.98821678991	163.616608596392	70.5186175717064	71.3829002729725	149.421891927261	121.309779034125	85.2292932285603	120.721144985595	Os03g0273800	- && - && PF13419:Haloacid dehalogenase-like hydrolase	LBD
Os02g0653200	422.201613582749	120.050170125562	319.825910342567	290.459006134686	185.881162345965	20.908344119225	207.003	159.797700611954	216.870865612503	336.874357636929	149.524860914085	218.852798145152	OsUCL4	- && - && PF02298:Plastocyanin-like domain	C2H2
Os04g0306800	60.1312755842197	83.4454481720787	59.4429126879701	57.4469591769989	65.9624358699055	66.4354368935044	56.1488049810207	51.1862789397613	57.1610851844076	50.0025994808081	59.4256722854843	60.8749869442455	Os04g0306800	- && sp|Q28165|PABP2_BOVIN Polyadenylate-binding protein 2 OS=Bos taurus OX=9913 GN=PABPN1 PE=1 SV=3 && PF00076:RNA recognition motif. (a.k.a. RRM, RBD, or RNP domain)	-
Os02g0819300	41.3696485450233	44.7354591487596	43.4347439141584	35.6180047427705	39.9500241660319	37.7715402637587	39.2833181034022	38.9467877575713	43.676603958597	40.147032880205	39.8808640369218	40.2304549458692	Os02g0819300	- && sp|Q9ZW07|PUM1_ARATH Pumilio homolog 1 OS=Arabidopsis thaliana OX=3702 GN=APUM1 PE=1 SV=1 && PF00806:Pumilio-family RNA binding repeat|PF07990:Nucleic acid binding protein NABP	LBD
Os04g0649100	47.385922016325	46.3177745672741	45.4471629207081	37.1572543712708	48.0566401781929	50.5035722539264	42.5242322951599	44.3885405221474	38.4240255854777	38.1432995177924	41.6967724338206	31.5595678428972	SHAT1	- && sp|B8AVJ9|APL25_ORYSI APETALA2-like protein 5 OS=Oryza sativa subsp. indica OX=39946 GN=AP2-5 PE=2 SV=1 && -	AP2
Os04g0684200	69.4924021762982	78.8279802860215	69.1534490446024	65.0705490997997	61.9427913403316	78.7672496389952	57.4605728148739	67.8479147596447	64.8727677689868	67.5154174200813	57.1162310560443	62.5275202311329	OsRLCK173	- && sp|B9FDE0|BSK3_ORYSJ Probable serine/threonine-protein kinase BSK3 OS=Oryza sativa subsp. japonica OX=39947 GN=BSK3 PE=1 SV=1 && -	Dof
Os03g0756800	260.63539609003	204.120547192249	309.704470527451	255.52956888142	269.519984668016	280.364221696217	257.600843368321	226.094042160808	203.034163175173	318.745	239.515171310629	291.917414719818	Os03g0756800	- && sp|Q9SD88|ASTER_ARATH Protein Asterix OS=Arabidopsis thaliana OX=3702 GN=At5g07960 PE=3 SV=1 && PF03669:Uncharacterised protein family (UPF0139)	-
Os12g0618600	100.549274677739	158.299815239891	100.198568364698	71.6273834226641	92.3887969654516	143.841875839811	91.6483359479972	110.302535143545	70.6572446581136	77.4124057660345	70.6944561671276	59.0620775876642	OsHAP2F	- && sp|Q9LVJ7|NFYA6_ARATH Nuclear transcription factor Y subunit A-6 OS=Arabidopsis thaliana OX=3702 GN=NFYA6 PE=1 SV=1 && PF02045:CCAAT-binding transcription factor (CBF-B/NF-YA) subunit B	NF-YA
Os06g0298400	52.7673275591817	70.1976089369827	53.7527910099993	47.7140240769515	54.8987300954735	65.5710065432855	50.7048995533346	48.6549627908776	54.3349352778935	41.3682221706471	55.0277557036512	47.685895011573	Os06g0298400	- && - && PF00397:WW domain	-
[truncated: 39,637 more rows]
