# Supplementary material for: Comparative Physiological and Transcriptomic Characterisation of Two Japonica Rice Cultivars Under Low Nitrogen Stress
Source: Plants (Basel). 2025 Dec 16;14(24):3836. doi: 10.3390/plants14243836 (PMC12737120; doi:10.3390/plants14243836)
Supplement: Supplementary file 1 [file plants-14-03836-s001.zip › Supplementary Table S5.xlsx]

## Sheet: Tryptophan metabolic pathway
gene_id	gene_name	gene_description	Family
Os01g0110400	THIC1	- && sp|Q8S4Y1|THIC1_ARATH Acetyl-CoA acetyltransferase, cytosolic 1 OS=Arabidopsis thaliana OX=3702 GN=AAT1 PE=1 SV=1 && PF00108:Thiolase, N-terminal domain|PF02803:Thiolase, C-terminal domain	NF-YB
Os01g0178000	ISS1	- && sp|Q9C969|ISS1_ARATH Aromatic aminotransferase ISS1 OS=Arabidopsis thaliana OX=3702 GN=ISS1 PE=1 SV=1 && PF00155:Aminotransferase class I and II	BES1
Os01g0224700	YUCCA4	- && sp|Q9LG41|YUC4_ORYSJ Indole-3-pyruvate monooxygenase YUCCA4 OS=Oryza sativa subsp. japonica OX=39947 GN=YUCCA4 PE=1 SV=2 && PF00743:Flavin-binding monooxygenase-like	B3
Os01g0273800	YUCCA9	- && sp|Q9FVQ0|YUC10_ARATH Probable indole-3-pyruvate monooxygenase YUCCA10 OS=Arabidopsis thaliana OX=3702 GN=YUC10 PE=2 SV=1 && PF13738:Pyridine nucleotide-disulphide oxidoreductase	NAC
Os01g0328700	DLDH1	- && sp|Q9M5K3|DLDH1_ARATH Dihydrolipoyl dehydrogenase 1, mitochondrial OS=Arabidopsis thaliana OX=3702 GN=LPD1 PE=1 SV=2 && PF02852:Pyridine nucleotide-disulphide oxidoreductase, dimerisation domain|PF07992:Pyridine nucleotide-disulphide oxidoreductase	-
Os01g0337900	PLPD1	- && sp|A8MS68|PLPD1_ARATH Dihydrolipoyl dehydrogenase 1, chloroplastic OS=Arabidopsis thaliana OX=3702 GN=LPD1 PE=2 SV=1 && PF07992:Pyridine nucleotide-disulphide oxidoreductase|PF02852:Pyridine nucleotide-disulphide oxidoreductase, dimerisation domain	-
Os02g0115700	CATA1	- && sp|P0C549|CATA1_ORYSI Catalase isozyme A OS=Oryza sativa subsp. indica OX=39946 PE=2 SV=1 && PF06628:Catalase-related immune-responsive|PF00199:Catalase	Nin-like
Os02g0592000	DAO2	- && sp|Q01IX6|DAO_ORYSI C17 DAO OS=Oryza sativa subsp. indica OX=39946 GN=DAO PE=3 SV=1 && PF14226:non-haem dioxygenase in morphine synthesis N-terminal|PF03171:2OG-Fe(II) oxygenase superfamily	Dof
Os02g0730000	ALDH2a	- && sp|C7A2A0|BALDH_ANTMA Benzaldehyde dehydrogenase, mitochondrial OS=Antirrhinum majus OX=4151 GN=BALDH PE=1 SV=1 && PF13639:Ring finger domain	bHLH
Os03g0131200	CATC	- && sp|B8AME2|CATA3_ORYSI Catalase isozyme C OS=Oryza sativa subsp. indica OX=39946 GN=OsI_09857 PE=3 SV=1 && PF00199:Catalase|PF06628:Catalase-related immune-responsive	Nin-like
Os03g0162000	COW1	- && sp|B8ANW0|YUC8_ORYSI Indole-3-pyruvate monooxygenase YUCCA8 OS=Oryza sativa subsp. indica OX=39946 GN=YUCCA8 PE=2 SV=1 && PF00743:Flavin-binding monooxygenase-like	B3
Os03g0310400	ECH1P	- && sp|Q6NL24|ECH1P_ARATH Probable enoyl-CoA hydratase 1, peroxisomal OS=Arabidopsis thaliana OX=3702 GN=ECHIA PE=1 SV=1 && PF00378:Enoyl-CoA hydratase/isomerase	LBD
Os03g0790900	AAO3	- && sp|Q852M1|ALDO2_ORYSJ Probable aldehyde oxidase 2 OS=Oryza sativa subsp. japonica OX=39947 GN=Os03g0790900 PE=2 SV=1 && PF01799:[2Fe-2S] binding domain|PF03450:CO dehydrogenase flavoprotein C-terminal domain|PF01315:Aldehyde oxidase and xanthine dehydrogenase, a/b hammerhead domain|PF02738:Molybdopterin-binding domain of aldehyde dehydrogenase|PF00941:FAD binding domain in molybdopterin dehy…	LBD
Os04g0118100	AMI1	- && sp|Q7XTK3|AMI1_ORYSJ Amidase 1 OS=Oryza sativa subsp. japonica OX=39947 GN=AMI1 PE=1 SV=1 && PF01425:Amidase	C3H
Os04g0128900	YUCCA7	- && sp|Q9LKC0|YUC5_ARATH Probable indole-3-pyruvate monooxygenase YUCCA5 OS=Arabidopsis thaliana OX=3702 GN=YUC5 PE=2 SV=1 && PF00743:Flavin-binding monooxygenase-like	B3
Os04g0182900	AMI4G1.3	- && sp|A0A1P8B760|AMI4G_ARATH Probable amidase At4g34880 OS=Arabidopsis thaliana OX=3702 GN=At4g34880 PE=2 SV=1 && PF01425:Amidase	C3H
Os04g0183300	AMI4G1.1	- && sp|A0A1P8B760|AMI4G_ARATH Probable amidase At4g34880 OS=Arabidopsis thaliana OX=3702 GN=At4g34880 PE=2 SV=1 && PF01425:Amidase	C3H
Os04g0183500	AMI4G1.2	- && sp|A0A1P8B760|AMI4G_ARATH Probable amidase At4g34880 OS=Arabidopsis thaliana OX=3702 GN=At4g34880 PE=2 SV=1 && PF01425:Amidase	C3H
Os04g0394200	ODO2B	- && sp|Q8H107|ODO2B_ARATH Dihydrolipoyllysine-residue succinyltransferase component of 2-oxoglutarate dehydrogenase complex 2, mitochondrial OS=Arabidopsis thaliana OX=3702 GN=At4g26910 PE=1 SV=2 && PF00198:2-oxoacid dehydrogenases acyltransferase (catalytic domain)|PF00364:Biotin-requiring enzyme	NAC
Os04g0475600	DAO	- && sp|Q01IX6|DAO_ORYSI 2-oxoglutarate-dependent dioxygenase DAO OS=Oryza sativa subsp. indica OX=39946 GN=DAO PE=3 SV=1 && PF03171:2OG-Fe(II) oxygenase superfamily|PF14226:non-haem dioxygenase in morphine synthesis N-terminal	Dof
Os04g0540600	ALDH3B1	- && sp|Q70E96|AL3F1_ARATH Aldehyde dehydrogenase family 3 member F1 OS=Arabidopsis thaliana OX=3702 GN=ALDH3F1 PE=2 SV=2 && PF00171:Aldehyde dehydrogenase family	bHLH
Os05g0481000	SNAT1	- && sp|Q5KQI6|SNAT1_ORYSJ Serotonin N-acetyltransferase 1, chloroplastic OS=Oryza sativa subsp. japonica OX=39947 GN=SNAT1 PE=1 SV=1 && -	-
Os06g0270900	ALDH2B1	- && sp|Q8S528|AL2B7_ARATH Aldehyde dehydrogenase family 2 member B7, mitochondrial OS=Arabidopsis thaliana OX=3702 GN=ALDH2B7 PE=1 SV=2 && PF00171:Aldehyde dehydrogenase family	bHLH
Os06g0727200	CATB	- && sp|Q0D9C4|CATA2_ORYSJ Catalase isozyme B OS=Oryza sativa subsp. japonica OX=39947 GN=CATB PE=1 SV=1 && PF06628:Catalase-related immune-responsive|PF00199:Catalase	Nin-like
Os07g0437000	YUCCA6	- && sp|Q9LKC0|YUC5_ARATH Probable indole-3-pyruvate monooxygenase YUCCA5 OS=Arabidopsis thaliana OX=3702 GN=YUC5 PE=2 SV=1 && PF00743:Flavin-binding monooxygenase-like	NAC
Os07g0437500	TDC2	- && sp|Q7XHL3|TDC2_ORYSJ Tryptophan decarboxylase 2 OS=Oryza sativa subsp. japonica OX=39947 GN=TDC2 PE=1 SV=1 && PF00282:Pyridoxal-dependent decarboxylase conserved domain	-
Os08g0102000	SNAT2	- && sp|Q6Z1Y6|SNAT2_ORYSJ Serotonin N-acetyltransferase 2, chloroplastic OS=Oryza sativa subsp. japonica OX=39947 GN=SNAT2 PE=1 SV=1 && PF00583:Acetyltransferase (GNAT) family	-
Os08g0140300	TDC1	- && sp|Q6ZJK7|TDC1_ORYSJ Tryptophan decarboxylase 1 OS=Oryza sativa subsp. japonica OX=39947 GN=TDC1 PE=1 SV=1 && PF00282:Pyridoxal-dependent decarboxylase conserved domain	-
Os08g0140500	TDC3	- && sp|Q6ZJK7|TDC1_ORYSJ Tryptophan decarboxylase 1 OS=Oryza sativa subsp. japonica OX=39947 GN=TDC1 PE=1 SV=1 && PF00282:Pyridoxal-dependent decarboxylase conserved domain	-
Os08g0157500	ROMT9	- && sp|Q6ZD89|OMT1_ORYSJ Flavone 3'-O-methyltransferase 1 OS=Oryza sativa subsp. japonica OX=39947 GN=COMT PE=1 SV=1 && PF08100:Dimerisation domain|PF00891:O-methyltransferase domain	C3H
Os09g0252100	THIC1.1	- && sp|Q8S4Y1|THIC1_ARATH Acetyl-CoA acetyltransferase, cytosolic 1 OS=Arabidopsis thaliana OX=3702 GN=AAT1 PE=1 SV=1 && PF02803:Thiolase, C-terminal domain|PF00108:Thiolase, N-terminal domain	NF-YB
Os09g0440300	ALDH7	- && sp|Q9ZPB7|AL7A1_MALDO Aldehyde dehydrogenase family 7 member A1 OS=Malus domestica OX=3750 PE=1 SV=3 && PF00171:Aldehyde dehydrogenase family	bHLH
Os10g0155400	AMI4G	- && sp|A0A1P8B760|AMI4G_ARATH Probable amidase At4g34880 OS=Arabidopsis thaliana OX=3702 GN=At4g34880 PE=2 SV=1 && PF01425:Amidase	C3H
Os11g0186200	ALDH3H2	- && sp|Q70DU8|AL3H1_ARATH Aldehyde dehydrogenase family 3 member H1 OS=Arabidopsis thaliana OX=3702 GN=ALDH3H1 PE=1 SV=2 && PF00171:Aldehyde dehydrogenase family	bHLH

## Sheet: Phenylpropane biosynthesis
gene_id	gene_name	gene_description	Family
Os01g0205900	PRX2	- && sp|A7NY33|PER4_VITVI Peroxidase 4 OS=Vitis vinifera OX=29760 GN=GSVIVT00023967001 PE=1 SV=1 && PF00141:Peroxidase	NAC
Os01g0263000	PRX5	- && sp|Q96512|PER9_ARATH Peroxidase 9 OS=Arabidopsis thaliana OX=3702 GN=PER9 PE=1 SV=1 && PF00141:Peroxidase	NAC
Os01g0263300	ATP6	- && sp|Q9FJZ9|PER72_ARATH Peroxidase 72 OS=Arabidopsis thaliana OX=3702 GN=PER72 PE=1 SV=1 && PF00141:Peroxidase	NAC
Os01g0270300	PRX4	- && sp|Q9ZV04|PER24_ARATH Peroxidase 24 OS=Arabidopsis thaliana OX=3702 GN=PER24 PE=2 SV=1 && PF00141:Peroxidase	NAC
Os01g0294700	POD	- && sp|Q9FEQ8|PER2_MAIZE Peroxidase 2 OS=Zea mays OX=4577 GN=PER2 PE=2 SV=1 && PF00141:Peroxidase	NAC
Os01g0327100	PRX15	- && sp|A5H8G4|PER1_MAIZE Peroxidase 1 OS=Zea mays OX=4577 GN=PER1 PE=1 SV=1 && PF00141:Peroxidase	NAC
Os01g0327400	PRX16	- && sp|A5H8G4|PER1_MAIZE Peroxidase 1 OS=Zea mays OX=4577 GN=PER1 PE=1 SV=1 && PF00141:Peroxidase	NAC
Os01g0543100	PRX17	- && sp|Q9FJZ9|PER72_ARATH Peroxidase 72 OS=Arabidopsis thaliana OX=3702 GN=PER72 PE=1 SV=1 && PF00141:Peroxidase	NAC
Os01g0591000	ALDH1A	- && sp|Q56YU0|AL2C4_ARATH Aldehyde dehydrogenase family 2 member C4 OS=Arabidopsis thaliana OX=3702 GN=ALDH2C4 PE=1 SV=2 && PF00171:Aldehyde dehydrogenase family	bHLH
Os01g0591300	ALDH2C1	- && sp|Q56YU0|AL2C4_ARATH Aldehyde dehydrogenase family 2 member C4 OS=Arabidopsis thaliana OX=3702 GN=ALDH2C4 PE=1 SV=2 && PF00171:Aldehyde dehydrogenase family	NAC
Os01g0688200	CSE2	- && sp|Q9C942|CSE_ARATH Caffeoylshikimate esterase OS=Arabidopsis thaliana OX=3702 GN=CSE PE=1 SV=1 && PF12146:Serine aminopeptidase, S33	G2-like
Os01g0787000	PRX19	- && sp|P37834|PER1_ORYSJ Peroxidase 1 OS=Oryza sativa subsp. japonica OX=39947 GN=PRX74 PE=2 SV=2 && -	NAC
Os02g0161800	PRX24	- && sp|Q9SUT2|PER39_ARATH Peroxidase 39 OS=Arabidopsis thaliana OX=3702 GN=PER39 PE=1 SV=1 && PF00141:Peroxidase	NAC
Os02g0177600	4CL3	- && sp|Q6ETN3|4CL3_ORYSJ 4-coumarate--CoA ligase 3 OS=Oryza sativa subsp. japonica OX=39947 GN=4CL3 PE=1 SV=1 && PF13193:AMP-binding enzyme C-terminal domain|PF00501:AMP-binding enzyme	C2H2
Os02g0180700	CCR21	- && sp|A0A059TC02|CCR1_PETHY Cinnamoyl-CoA reductase 1 OS=Petunia hybrida OX=4102 GN=CCR1 PE=1 SV=1 && PF01370:NAD dependent epimerase/dehydratase family	ERF
Os02g0187800	GH2	- && sp|Q6ZHS4|CADH2_ORYSJ Cinnamyl alcohol dehydrogenase 2 OS=Oryza sativa subsp. japonica OX=39947 GN=CAD2 PE=1 SV=1 && PF08240:Alcohol dehydrogenase GroES-like domain|PF00107:Zinc-binding dehydrogenase	HB-other
Os02g0236800	PRX26	- && sp|A5H452|PER70_MAIZE Peroxidase 70 OS=Zea mays OX=4577 GN=PER70 PE=1 SV=1 && PF00141:Peroxidase	NAC
Os02g0240100	PRX30	- && sp|A5H452|PER70_MAIZE Peroxidase 70 OS=Zea mays OX=4577 GN=PER70 PE=1 SV=1 && PF00141:Peroxidase	NAC
Os02g0467600	C4H1	- && sp|H2DH22|C7A10_PANGI Cytochrome P450 CYP73A100 OS=Panax ginseng OX=4054 PE=2 SV=1 && PF00067:Cytochrome P450	M-type_MADS
Os02g0626100	PAL3	- && sp|P14717|PAL1_ORYSJ Phenylalanine ammonia-lyase OS=Oryza sativa subsp. japonica OX=39947 GN=PAL PE=1 SV=2 && PF00221:Aromatic amino acid lyase	-
Os02g0626400	PAL2	- && sp|A2X7F7|PAL2_ORYSI Phenylalanine ammonia-lyase OS=Oryza sativa subsp. indica OX=39946 GN=ZB8 PE=3 SV=1 && PF00221:Aromatic amino acid lyase	-
Os02g0627100	PAL1	- && sp|Q0DZE0|PAL2_ORYSJ Phenylalanine ammonia-lyase OS=Oryza sativa subsp. japonica OX=39947 GN=ZB8 PE=2 SV=1 && PF00221:Aromatic amino acid lyase	-
Os02g0833900	PRX32	- && sp|Q43872|PER64_ARATH Peroxidase 64 OS=Arabidopsis thaliana OX=3702 GN=PER64 PE=1 SV=1 && PF00141:Peroxidase	NAC
Os03g0112900	F5HL2	- && sp|Q42600|C84A1_ARATH Cytochrome P450 84A1 OS=Arabidopsis thaliana OX=3702 GN=CYP84A1 PE=1 SV=1 && PF00067:Cytochrome P450	MYB
Os03g0121200	PRX33	- && sp|A7QEU4|PER5_VITVI Peroxidase 5 OS=Vitis vinifera OX=29760 GN=GSVIVT00037159001 PE=1 SV=2 && -	NAC
Os03g0223200	CAD9	- && sp|Q10PS6|CADH9_ORYSJ Probable cinnamyl alcohol dehydrogenase 9 OS=Oryza sativa subsp. japonica OX=39947 GN=CAD9 PE=2 SV=1 && PF00107:Zinc-binding dehydrogenase|PF08240:Alcohol dehydrogenase GroES-like domain	HB-other
Os03g0234900	PRX39	- && sp|Q9LEH3|PER15_IPOBA Peroxidase 15 OS=Ipomoea batatas OX=4120 GN=pod PE=1 SV=1 && PF00141:Peroxidase	NAC
Os03g0235000	POXN	- && sp|Q9FG34|PER54_ARATH Peroxidase 54 OS=Arabidopsis thaliana OX=3702 GN=PER54 PE=2 SV=1 && PF00141:Peroxidase	NAC
Os03g0339400	PRX40	- && sp|Q9FLC0|PER52_ARATH Peroxidase 52 OS=Arabidopsis thaliana OX=3702 GN=PER52 PE=2 SV=1 && PF00141:Peroxidase	NAC
Os03g0368900	PRX45	- && sp|Q9FEQ8|PER2_MAIZE Peroxidase 2 OS=Zea mays OX=4577 GN=PER2 PE=2 SV=1 && PF00141:Peroxidase	NAC
Os03g0762300	PER51	- && sp|Q9SZE7|PER51_ARATH Peroxidase 51 OS=Arabidopsis thaliana OX=3702 GN=PER51 PE=2 SV=1 && PF00141:Peroxidase	NAC
Os04g0229100	CAD6	- && sp|Q7XWU3|CADH6_ORYSJ Probable cinnamyl alcohol dehydrogenase 6 OS=Oryza sativa subsp. japonica OX=39947 GN=CAD6 PE=2 SV=2 && PF00107:Zinc-binding dehydrogenase|PF08240:Alcohol dehydrogenase GroES-like domain	HB-other
Os04g0423800	PRX54	- && sp|Q9FJZ9|PER72_ARATH Peroxidase 72 OS=Arabidopsis thaliana OX=3702 GN=PER72 PE=1 SV=1 && PF00141:Peroxidase	NAC
Os04g0465100	PRX55	- && sp|Q9FJR1|PER65_ARATH Peroxidase 65 OS=Arabidopsis thaliana OX=3702 GN=PER65 PE=2 SV=2 && PF00141:Peroxidase	NAC
Os04g0518400	PAL07	- && sp|Q43210|PALY_WHEAT Phenylalanine ammonia-lyase OS=Triticum aestivum OX=4565 GN=PAL PE=3 SV=1 && PF00221:Aromatic amino acid lyase	-
Os04g0628200	PRX56	- && sp|Q9LT48|PP244_ARATH Pentatricopeptide repeat-containing protein At3g20730 OS=Arabidopsis thaliana OX=3702 GN=PCMP-E94 PE=2 SV=1 && PF13041:PPR repeat family	B3
Os04g0651000	PRX57	- && sp|A7NY33|PER4_VITVI Peroxidase 4 OS=Vitis vinifera OX=29760 GN=GSVIVT00023967001 PE=1 SV=1 && PF00141:Peroxidase	NAC
Os04g0656800	PRX58	- && sp|Q96518|PER16_ARATH Peroxidase 16 OS=Arabidopsis thaliana OX=3702 GN=PER16 PE=1 SV=2 && PF00141:Peroxidase	NAC
Os04g0688100	PRX59	- && sp|Q96520|PER12_ARATH Peroxidase 12 OS=Arabidopsis thaliana OX=3702 GN=PER12 PE=1 SV=1 && PF00141:Peroxidase	NAC
Os04g0688200	PRX60	- && sp|P84516|PER1_SORBI Cationic peroxidase SPC4 OS=Sorghum bicolor OX=4558 GN=Sb03g046810 PE=1 SV=2 && PF00141:Peroxidase	NAC
Os04g0688300	PRX61	- && sp|P84516|PER1_SORBI Cationic peroxidase SPC4 OS=Sorghum bicolor OX=4558 GN=Sb03g046810 PE=1 SV=2 && PF00141:Peroxidase	NAC
Os04g0688500	PRX62	- && sp|P84516|PER1_SORBI Cationic peroxidase SPC4 OS=Sorghum bicolor OX=4558 GN=Sb03g046810 PE=1 SV=2 && PF00141:Peroxidase	NAC
Os04g0688600	PRX63	- && sp|P84516|PER1_SORBI Cationic peroxidase SPC4 OS=Sorghum bicolor OX=4558 GN=Sb03g046810 PE=1 SV=2 && PF00141:Peroxidase	NAC
Os04g0689000	PRX64	- && sp|P84516|PER1_SORBI Cationic peroxidase SPC4 OS=Sorghum bicolor OX=4558 GN=Sb03g046810 PE=1 SV=2 && PF00141:Peroxidase	NAC
Os05g0134400	PRX65	- && sp|Q9FEQ8|PER2_MAIZE Peroxidase 2 OS=Zea mays OX=4577 GN=PER2 PE=2 SV=1 && PF00141:Peroxidase	NAC
Os05g0135500	PRX71	- && sp|A7QEU4|PER5_VITVI Peroxidase 5 OS=Vitis vinifera OX=29760 GN=GSVIVT00037159001 PE=1 SV=2 && PF00141:Peroxidase	NAC
Os05g0162000	PRX72	- && sp|A5H8G4|PER1_MAIZE Peroxidase 1 OS=Zea mays OX=4577 GN=PER1 PE=1 SV=1 && PF00141:Peroxidase	NAC
Os05g0320700	C4H2	- && sp|Q5W6F1|TCMO_ORYSJ Trans-cinnamate 4-monooxygenase OS=Oryza sativa subsp. japonica OX=39947 GN=C4HL PE=2 SV=1 && PF00067:Cytochrome P450	B3
Os05g0363100	CSE1	- && sp|Q9C942|CSE_ARATH Caffeoylshikimate esterase OS=Arabidopsis thaliana OX=3702 GN=CSE PE=1 SV=1 && PF12146:Serine aminopeptidase, S33	G2-like
Os05g0427400	PAL04	- && sp|A2X7F7|PAL2_ORYSI Phenylalanine ammonia-lyase OS=Oryza sativa subsp. indica OX=39946 GN=ZB8 PE=3 SV=1 && PF00221:Aromatic amino acid lyase	-
Os05g0494000	C3H1	- && sp|O48956|C98A1_SORBI Cytochrome P450 98A1 OS=Sorghum bicolor OX=4558 GN=CYP98A1 PE=2 SV=1 && PF00067:Cytochrome P450	MYB
Os05g0499300	POX1	- && sp|P37834|PER1_ORYSJ Peroxidase 1 OS=Oryza sativa subsp. japonica OX=39947 GN=PRX74 PE=2 SV=2 && PF00141:Peroxidase	NAC
Os05g0499400	PRX75	- && sp|O23044|PER3_ARATH Peroxidase 3 OS=Arabidopsis thaliana OX=3702 GN=PER3 PE=2 SV=1 && PF00141:Peroxidase	NAC
Os06g0165800	ROMT-16	- && sp|Q9XGD6|CAMT1_MAIZE Caffeoyl-CoA O-methyltransferase 1 OS=Zea mays OX=4577 GN=CCOAOMT1 PE=2 SV=1 && PF01596:O-methyltransferase	ERF
Os06g0237600	PRX76	- && sp|Q9FJR1|PER65_ARATH Peroxidase 65 OS=Arabidopsis thaliana OX=3702 GN=PER65 PE=2 SV=2 && PF00141:Peroxidase	NAC
Os06g0274800	PRX77	- && sp|Q96519|PER11_ARATH Peroxidase 11 OS=Arabidopsis thaliana OX=3702 GN=PER11 PE=1 SV=1 && PF00141:Peroxidase	NAC
Os06g0306300	PRX78	- && sp|P37834|PER1_ORYSJ Peroxidase 1 OS=Oryza sativa subsp. japonica OX=39947 GN=PRX74 PE=2 SV=2 && PF00141:Peroxidase	NAC
Os06g0521500	PRX83	- && sp|Q9LVL2|PER67_ARATH Peroxidase 67 OS=Arabidopsis thaliana OX=3702 GN=PER67 PE=2 SV=1 && PF00141:Peroxidase	NAC
Os06g0522300	PRX81	- && sp|A5H452|PER70_MAIZE Peroxidase 70 OS=Zea mays OX=4577 GN=PER70 PE=1 SV=1 && PF00141:Peroxidase	NAC
Os06g0547100	PRX87	- && sp|A7NY33|PER4_VITVI Peroxidase 4 OS=Vitis vinifera OX=29760 GN=GSVIVT00023967001 PE=1 SV=1 && PF00141:Peroxidase	NAC
Os06g0547400	PRX86	- && sp|P00434|PERP7_BRARR Peroxidase P7 OS=Brassica rapa subsp. rapa OX=51350 PE=1 SV=3 && PF00141:Peroxidase	NAC
Os06g0656500	4CL4	- && sp|Q67W82|4CL4_ORYSJ 4-coumarate--CoA ligase 4 OS=Oryza sativa subsp. japonica OX=39947 GN=4CL4 PE=1 SV=1 && PF00501:AMP-binding enzyme	C2H2
Os06g0681600	PRX89	- && sp|O23044|PER3_ARATH Peroxidase 3 OS=Arabidopsis thaliana OX=3702 GN=PER3 PE=2 SV=1 && PF00141:Peroxidase	NAC
Os07g0104100	PRX97	- && sp|P37834|PER1_ORYSJ Peroxidase 1 OS=Oryza sativa subsp. japonica OX=39947 GN=PRX74 PE=2 SV=2 && PF00141:Peroxidase	M-type_MADS
Os07g0104500	PRX95	- && sp|P37834|PER1_ORYSJ Peroxidase 1 OS=Oryza sativa subsp. japonica OX=39947 GN=PRX74 PE=2 SV=2 && PF00141:Peroxidase	NAC
Os07g0115300	PRX98	- && sp|Q9SZE7|PER51_ARATH Peroxidase 51 OS=Arabidopsis thaliana OX=3702 GN=PER51 PE=2 SV=1 && PF00141:Peroxidase	NAC
Os07g0280200	ACS7	- && sp|Q69RG7|4CLL7_ORYSJ 4-coumarate--CoA ligase-like 7 OS=Oryza sativa subsp. japonica OX=39947 GN=4CLL7 PE=2 SV=1 && PF13193:AMP-binding enzyme C-terminal domain|PF00501:AMP-binding enzyme	bHLH
Os07g0638400	1-CYS	- && sp|P0C5D1|REHYB_ORYSJ 1-Cys peroxiredoxin B OS=Oryza sativa subsp. japonica OX=39947 GN=Os07g0638400 PE=1 SV=1 && PF10417:C-terminal domain of 1-Cys peroxiredoxin|PF00578:AhpC/TSA family	-
Os07g0639000	PRX107	- && sp|Q9FEQ8|PER2_MAIZE Peroxidase 2 OS=Zea mays OX=4577 GN=PER2 PE=2 SV=1 && PF00141:Peroxidase	NAC
Os07g0676900	PRX109	- && sp|A5H452|PER70_MAIZE Peroxidase 70 OS=Zea mays OX=4577 GN=PER70 PE=1 SV=1 && PF00141:Peroxidase	NAC
Os07g0677100	POX8.1	- && sp|A2YPX3|PER2_ORYSI Peroxidase 2 OS=Oryza sativa subsp. indica OX=39946 GN=PRX112 PE=3 SV=2 && PF00141:Peroxidase	NAC
Os07g0677200	POX22.3	- && sp|A2YPX3|PER2_ORYSI Peroxidase 2 OS=Oryza sativa subsp. indica OX=39946 GN=PRX112 PE=3 SV=2 && PF00141:Peroxidase	NAC
Os07g0677300	POX9	- && sp|Q0D3N0|PER2_ORYSJ Peroxidase 2 OS=Oryza sativa subsp. japonica OX=39947 GN=PRX112 PE=2 SV=1 && PF00141:Peroxidase	NAC
Os07g0677600	PRX115	- && sp|P22195|PER1_ARAHY Cationic peroxidase 1 OS=Arachis hypogaea OX=3818 GN=PNC1 PE=1 SV=2 && PF00141:Peroxidase	NAC
Os07g0694300	PRX116	- && sp|Q42580|PER21_ARATH Peroxidase 21 OS=Arabidopsis thaliana OX=3702 GN=PER21 PE=1 SV=1 && PF00141:Peroxidase	NAC
Os08g0113000	PRX117	- && sp|Q9SZB9|PER47_ARATH Peroxidase 47 OS=Arabidopsis thaliana OX=3702 GN=PER47 PE=2 SV=2 && PF00141:Peroxidase	NAC
Os08g0143300	ACS3	- && sp|Q6YYZ2|4CLL3_ORYSJ 4-coumarate--CoA ligase-like 3 OS=Oryza sativa subsp. japonica OX=39947 GN=4CLL3 PE=3 SV=1 && PF00501:AMP-binding enzyme|PF13193:AMP-binding enzyme C-terminal domain	NAC
Os08g0157500	ROMT9	- && sp|Q6ZD89|OMT1_ORYSJ Flavone 3'-O-methyltransferase 1 OS=Oryza sativa subsp. japonica OX=39947 GN=COMT PE=1 SV=1 && PF08100:Dimerisation domain|PF00891:O-methyltransferase domain	C3H
Os08g0245200	4CL1	- && sp|P17814|4CL1_ORYSJ 4-coumarate--CoA ligase 1 OS=Oryza sativa subsp. japonica OX=39947 GN=4CL1 PE=1 SV=2 && PF13193:AMP-binding enzyme C-terminal domain|PF00501:AMP-binding enzyme	C2H2
Os08g0441500	CCR	- && sp|A0A059TC02|CCR1_PETHY Cinnamoyl-CoA reductase 1 OS=Petunia hybrida OX=4102 GN=CCR1 PE=1 SV=1 && PF01370:NAD dependent epimerase/dehydratase family	ERF
Os08g0448000	4CL5	- && sp|Q6ZAC1|4CL5_ORYSJ 4-coumarate--CoA ligase 5 OS=Oryza sativa subsp. japonica OX=39947 GN=4CL5 PE=1 SV=1 && PF13193:AMP-binding enzyme C-terminal domain|PF00501:AMP-binding enzyme	C2H2
Os09g0127300	CCR17	- && sp|A0A059TC02|CCR1_PETHY Cinnamoyl-CoA reductase 1 OS=Petunia hybrida OX=4102 GN=CCR1 PE=1 SV=1 && PF01370:NAD dependent epimerase/dehydratase family	ERF
Os09g0399800	CAD8A	- && sp|Q6ERX1|CAD8A_ORYSJ Probable cinnamyl alcohol dehydrogenase 8A OS=Oryza sativa subsp. japonica OX=39947 GN=CAD8A PE=2 SV=1 && PF00107:Zinc-binding dehydrogenase|PF08240:Alcohol dehydrogenase GroES-like domain	HB-other
Os09g0400400	CAD8D	- && sp|Q6ERW5|CAD8D_ORYSJ Probable cinnamyl alcohol dehydrogenase 8D OS=Oryza sativa subsp. japonica OX=39947 GN=CAD8D PE=2 SV=1 && PF08240:Alcohol dehydrogenase GroES-like domain|PF00107:Zinc-binding dehydrogenase	HB-other
Os09g0419200	CCR19	- && sp|A0A059TC02|CCR1_PETHY Cinnamoyl-CoA reductase 1 OS=Petunia hybrida OX=4102 GN=CCR1 PE=1 SV=1 && PF01370:NAD dependent epimerase/dehydratase family	ERF
Os09g0422000	HCT3	- && sp|Q5SMM8|PHT1_ORYSJ Putrescine hydroxycinnamoyltransferase 1 OS=Oryza sativa subsp. japonica OX=39947 GN=PHT1 PE=2 SV=1 && PF02458:Transferase family	FAR1
Os09g0471100	PRX122	- && sp|Q9SJZ2|PER17_ARATH Peroxidase 17 OS=Arabidopsis thaliana OX=3702 GN=PER17 PE=2 SV=1 && PF00141:Peroxidase	NAC
Os09g0481400	OMT15	- && sp|Q9XGP7|OMT15_ORYSJ Tricin synthase 1 OS=Oryza sativa subsp. japonica OX=39947 GN=ROMT-15 PE=1 SV=1 && PF01596:O-methyltransferase	ERF
Os10g0109300	PRX125	- && sp|Q9LEH3|PER15_IPOBA Peroxidase 15 OS=Ipomoea batatas OX=4120 GN=pod PE=1 SV=1 && PF00141:Peroxidase	NAC
Os10g0109600	POXA	- && sp|Q42517|PERN_ARMRU Peroxidase N OS=Armoracia rusticana OX=3704 GN=HRPN PE=2 SV=1 && PF00141:Peroxidase	NAC
Os10g0194200	CAD1	- && sp|Q8H859|CADH1_ORYSJ Probable cinnamyl alcohol dehydrogenase 1 OS=Oryza sativa subsp. japonica OX=39947 GN=CAD1 PE=2 SV=1 && PF00107:Zinc-binding dehydrogenase|PF08240:Alcohol dehydrogenase GroES-like domain	HB-other
Os10g0512400	CYP84A5	- && sp|Q42600|C84A1_ARATH Cytochrome P450 84A1 OS=Arabidopsis thaliana OX=3702 GN=CYP84A1 PE=1 SV=1 && PF00067:Cytochrome P450	bHLH
Os10g0536700	PRX128	- && sp|A7QEU4|PER5_VITVI Peroxidase 5 OS=Vitis vinifera OX=29760 GN=GSVIVT00037159001 PE=1 SV=2 && PF00141:Peroxidase	NAC
Os10g0566800	PRX129	- && sp|P22196|PER2_ARAHY Cationic peroxidase 2 OS=Arachis hypogaea OX=3818 GN=PNC2 PE=2 SV=1 && PF00141:Peroxidase	NAC
Os10g0578950	ACS2	- && sp|Q336M7|4CLL2_ORYSJ 4-coumarate--CoA ligase-like 2 OS=Oryza sativa subsp. japonica OX=39947 GN=4CLL2 PE=3 SV=3 && PF00501:AMP-binding enzyme|PF13193:AMP-binding enzyme C-terminal domain	NAC
Os11g0112200	PRX131	- && sp|P22195|PER1_ARAHY Cationic peroxidase 1 OS=Arachis hypogaea OX=3818 GN=PNC1 PE=1 SV=2 && PF00141:Peroxidase	NAC
Os12g0112000	POX	- && sp|A7NY33|PER4_VITVI Peroxidase 4 OS=Vitis vinifera OX=29760 GN=GSVIVT00023967001 PE=1 SV=1 && PF00141:Peroxidase	NAC

## Sheet: Auxin signaling
gene_id	gene_name	gene_description	Family
Os01g0178500	IAA1	- && sp|Q5VRD1|IAA1_ORYSJ Auxin-responsive protein IAA1 OS=Oryza sativa subsp. japonica OX=39947 GN=IAA1 PE=2 SV=1 && PF02309:AUX/IAA family	ARF
Os01g0190300	IAA2	- && sp|Q9LG86|IAA2_ORYSJ Auxin-responsive protein IAA2 OS=Oryza sativa subsp. japonica OX=39947 GN=IAA2 PE=2 SV=1 && PF02309:AUX/IAA family	ARF
Os01g0221100	JAR2	- && sp|Q5NAZ7|GH33_ORYSJ Jasmonoyl--L-amino acid synthetase GH3.3 OS=Oryza sativa subsp. japonica OX=39947 GN=GH3.3 PE=1 SV=2 && PF03321:GH3 auxin-responsive promoter	ERF
Os01g0231000	IAA3	- && sp|Q5NB25|IAA3_ORYSJ Auxin-responsive protein IAA3 OS=Oryza sativa subsp. japonica OX=39947 GN=IAA3 PE=2 SV=1 && PF02309:AUX/IAA family	ARF
Os01g0286900	IAA4	- && sp|A2WNM0|IAA4_ORYSI Auxin-responsive protein IAA4 OS=Oryza sativa subsp. indica OX=39946 GN=IAA4 PE=2 SV=1 && -	ARF
Os01g0583100	ABI2	- && sp|Q0JLP9|P2C06_ORYSJ Probable protein phosphatase 2C 6 OS=Oryza sativa subsp. japonica OX=39947 GN=PP2C06 PE=1 SV=1 && PF00481:Protein phosphatase 2C	NAC
Os01g0670800	ARF2	- && sp|Q0JKI9|ARFB_ORYSJ Auxin response factor 2 OS=Oryza sativa subsp. japonica OX=39947 GN=ARF2 PE=2 SV=1 && PF02362:B3 DNA binding domain|PF06507:Auxin response factor	ARF
Os01g0675700	IAA5	- && sp|Q0JKG7|IAA5_ORYSJ Auxin-responsive protein IAA5 OS=Oryza sativa subsp. japonica OX=39947 GN=IAA5 PE=2 SV=1 && PF02309:AUX/IAA family	ARF
Os01g0741900	IAA6	- && sp|Q8LQ74|IAA6_ORYSJ Auxin-responsive protein IAA6 OS=Oryza sativa subsp. japonica OX=39947 GN=IAA6 PE=2 SV=1 && PF02309:AUX/IAA family	ARF
Os01g0753500	ARF3	- && sp|Q5JMM1|ARFC_ORYSJ Auxin response factor 3 OS=Oryza sativa subsp. japonica OX=39947 GN=ARF3 PE=2 SV=1 && PF02362:B3 DNA binding domain|PF06507:Auxin response factor	ARF
Os01g0764800	GH3-2	- && sp|P0C0M2|GH32_ORYSJ Probable indole-3-acetic acid-amido synthetase GH3.2 OS=Oryza sativa subsp. japonica OX=39947 GN=GH3.2 PE=2 SV=1 && PF03321:GH3 auxin-responsive promoter	ERF
Os01g0846300	PP15	- && sp|Q5N9N2|P2C09_ORYSJ Probable protein phosphatase 2C 9 OS=Oryza sativa subsp. japonica OX=39947 GN=Os01g0846300 PE=2 SV=1 && PF00481:Protein phosphatase 2C	NAC
Os01g0856500	LAX1	- && sp|Q5N892|LAX11_ORYSJ Auxin transporter-like protein 1 OS=Oryza sativa subsp. japonica OX=39947 GN=Os01g0856500 PE=2 SV=2 && PF01490:Transmembrane amino acid transporter protein	-
Os02g0143300	SAUR4	- && sp|P32295|ARG7_VIGRR Indole-3-acetic acid-induced protein ARG7 OS=Vigna radiata var. radiata OX=3916 GN=ARG7 PE=2 SV=1 && PF02519:Auxin responsive protein	bHLH
Os02g0164900	ARF6a	- && sp|A2X1A1|ARFF_ORYSI Auxin response factor 6 OS=Oryza sativa subsp. indica OX=39946 GN=ARF6 PE=3 SV=1 && -	ARF
Os02g0228900	IAA7	- && sp|Q6H543|IAA7_ORYSJ Auxin-responsive protein IAA7 OS=Oryza sativa subsp. japonica OX=39947 GN=IAA7 PE=2 SV=1 && PF02309:AUX/IAA family	ARF
Os02g0512000	SAUR10	- && - && PF02519:Auxin responsive protein	ZF-HD
Os02g0557200	ARF7	- && sp|Q6YVY0|ARFG_ORYSJ Auxin response factor 7 OS=Oryza sativa subsp. japonica OX=39947 GN=ARF7 PE=2 SV=1 && PF02362:B3 DNA binding domain|PF06507:Auxin response factor|PF02309:AUX/IAA family	ARF
Os02g0628600	ARF8	- && sp|Q6K223|ARFH_ORYSJ Auxin response factor 8 OS=Oryza sativa subsp. japonica OX=39947 GN=ARF8 PE=2 SV=1 && PF06507:Auxin response factor|PF02362:B3 DNA binding domain	ARF
Os02g0723400	IAA8	- && sp|Q6Z5M0|IAA8_ORYSJ Auxin-responsive protein IAA8 OS=Oryza sativa subsp. japonica OX=39947 GN=IAA8 PE=2 SV=2 && PF02309:AUX/IAA family	ARF
Os02g0787300	SMG1	- && sp|Q8RXG3|M2K5_ARATH Mitogen-activated protein kinase kinase 5 OS=Arabidopsis thaliana OX=3702 GN=MKK5 PE=1 SV=2 && PF00069:Protein kinase domain	MYB
Os02g0805100	IAA9	- && sp|Q6K846|IAA9_ORYSJ Auxin-responsive protein IAA9 OS=Oryza sativa subsp. japonica OX=39947 GN=IAA9 PE=2 SV=1 && PF02309:AUX/IAA family	ARF
Os02g0817600	IAA10	- && sp|Q0DWF2|IAA10_ORYSJ Auxin-responsive protein IAA10 OS=Oryza sativa subsp. japonica OX=39947 GN=IAA10 PE=2 SV=2 && PF02309:AUX/IAA family	ARF
Os03g0100800	PMA1	- && sp|P22180|PMA1_SOLLC Plasma membrane ATPase 1 OS=Solanum lycopersicum OX=4081 GN=LHA1 PE=2 SV=1 && PF00690:Cation transporter/ATPase, N-terminus|PF00122:E1-E2 ATPase|PF00702:haloacid dehalogenase-like hydrolase	GRAS
Os03g0244600	LAX2	- && sp|Q9S836|LAX2_ARATH Auxin transporter-like protein 2 OS=Arabidopsis thaliana OX=3702 GN=LAX2 PE=2 SV=1 && PF01490:Transmembrane amino acid transporter protein	-
Os03g0285800	MSRMK2	- && sp|A2XFC8|MPK5_ORYSI Mitogen-activated protein kinase 5 OS=Oryza sativa subsp. indica OX=39946 GN=MPK5 PE=1 SV=2 && PF00069:Protein kinase domain	HB-other
Os03g0633500	IAA11	- && sp|Q75GK0|IAA11_ORYSJ Auxin-responsive protein IAA11 OS=Oryza sativa subsp. japonica OX=39947 GN=IAA11 PE=2 SV=1 && PF02309:AUX/IAA family	ARF
Os03g0633800	IAA12	- && sp|Q75GK1|IAA12_ORYSJ Auxin-responsive protein IAA12 OS=Oryza sativa subsp. japonica OX=39947 GN=IAA12 PE=2 SV=1 && PF02309:AUX/IAA family	ARF
Os03g0717000	TMK	- && sp|P43298|TMK1_ARATH Receptor protein kinase TMK1 OS=Arabidopsis thaliana OX=3702 GN=TMK1 PE=1 SV=1 && PF12799:Leucine Rich repeats (2 copies)|PF07714:Protein tyrosine kinase	GRAS
Os03g0742900	IAA13	- && sp|A2XLV9|IAA13_ORYSI Auxin-responsive protein IAA13 OS=Oryza sativa subsp. indica OX=39946 GN=IAA13 PE=2 SV=1 && PF02309:AUX/IAA family	ARF
Os04g0395600	AFB2	- && sp|Q7XVM8|TIR1B_ORYSJ Transport inhibitor response 1-like protein Os04g0395600 OS=Oryza sativa subsp. japonica OX=39947 GN=Os04g0395600 PE=2 SV=1 && PF18511:F-box|PF18791:Transport inhibitor response 1 protein domain	FAR1
Os04g0442000	ARF9	- && sp|Q0JCZ4|ARFI_ORYSJ Auxin response factor 9 OS=Oryza sativa subsp. japonica OX=39947 GN=ARF9 PE=2 SV=1 && PF02309:AUX/IAA family|PF02362:B3 DNA binding domain|PF06507:Auxin response factor	ARF
Os04g0519700	ARF10	- && sp|Q01I35|ARFJ_ORYSI Auxin response factor 10 OS=Oryza sativa subsp. indica OX=39946 GN=ARF10 PE=3 SV=2 && -	ARF
Os04g0537100	SAUR19	- && sp|O22150|SAU36_ARATH Auxin-responsive protein SAUR36 OS=Arabidopsis thaliana OX=3702 GN=SAUR36 PE=2 SV=1 && PF02519:Auxin responsive protein	ZF-HD
Os04g0617050	SAUR21	- && sp|Q9SA49|SAU41_ARATH Auxin-responsive protein SAUR41 OS=Arabidopsis thaliana OX=3702 GN=SAUR41 PE=2 SV=1 && PF02519:Auxin responsive protein	ZF-HD
Os04g0656100	AHA7	- && sp|Q7XPY2|PMA1_ORYSJ Plasma membrane ATPase OS=Oryza sativa subsp. japonica OX=39947 GN=Os04g0656100 PE=2 SV=1 && PF00122:E1-E2 ATPase|PF00690:Cation transporter/ATPase, N-terminus|PF00702:haloacid dehalogenase-like hydrolase	GRAS
Os04g0662200	SAUR22	- && sp|O22150|SAU36_ARATH Auxin-responsive protein SAUR36 OS=Arabidopsis thaliana OX=3702 GN=SAUR36 PE=2 SV=1 && PF02519:Auxin responsive protein	bHLH
Os04g0664400	ARF11	- && sp|Q01K26|ARFK_ORYSI Auxin response factor 11 OS=Oryza sativa subsp. indica OX=39946 GN=ARF11 PE=3 SV=2 && PF02362:B3 DNA binding domain|PF06507:Auxin response factor	ARF
Os04g0671900	ARF8	- && sp|Q0J951|ARFL_ORYSJ Auxin response factor 12 OS=Oryza sativa subsp. japonica OX=39947 GN=ARF12 PE=2 SV=1 && PF06507:Auxin response factor|PF02362:B3 DNA binding domain|PF02309:AUX/IAA family	ARF
Os04g0685900	RLCK174	- && sp|P43298|TMK1_ARATH Receptor protein kinase TMK1 OS=Arabidopsis thaliana OX=3702 GN=TMK1 PE=1 SV=1 && PF07714:Protein tyrosine kinase	ERF
Os05g0143800	GH3-6	- && sp|Q60EY1|GH36_ORYSJ Probable indole-3-acetic acid-amido synthetase GH3.6 OS=Oryza sativa subsp. japonica OX=39947 GN=GH3.6 PE=2 SV=2 && PF03321:GH3 auxin-responsive promoter	ERF
Os05g0447200	LAX3	- && sp|Q688J2|LAX12_ORYSJ Auxin transporter-like protein 2 OS=Oryza sativa subsp. japonica OX=39947 GN=Os05g0447200 PE=2 SV=1 && PF01490:Transmembrane amino acid transporter protein	-
Os05g0515400	ARF14	- && sp|Q0DGS1|ARFN_ORYSJ Auxin response factor 14 OS=Oryza sativa subsp. japonica OX=39947 GN=ARF14 PE=2 SV=2 && PF02362:B3 DNA binding domain|PF06507:Auxin response factor	ARF
Os05g0523300	IAA18	- && sp|Q5W670|IAA18_ORYSJ Auxin-responsive protein IAA18 OS=Oryza sativa subsp. japonica OX=39947 GN=IAA18 PE=2 SV=1 && PF02309:AUX/IAA family	ARF
Os05g0537400	PP2C50	- && sp|Q6L5H6|P2C50_ORYSJ Protein phosphatase 2C 50 OS=Oryza sativa subsp. japonica OX=39947 GN=PP2C50 PE=1 SV=1 && PF00481:Protein phosphatase 2C	NAC
Os05g0559400	IAA19	- && sp|Q6AT33|IAA19_ORYSJ Auxin-responsive protein IAA19 OS=Oryza sativa subsp. japonica OX=39947 GN=IAA19 PE=2 SV=1 && PF02309:AUX/IAA family	ARF
Os05g0563400	ARF15	- && sp|Q8S985|ARFO_ORYSJ Auxin response factor 15 OS=Oryza sativa subsp. japonica OX=39947 GN=ARF15 PE=2 SV=1 && PF02362:B3 DNA binding domain|PF06507:Auxin response factor	ARF
Os05g0592800	ABIL2	- && sp|Q6L4R7|P2C53_ORYSJ Protein phosphatase 2C 53 OS=Oryza sativa subsp. japonica OX=39947 GN=PP2C53 PE=1 SV=1 && -	NAC
Os06g0154500	MAPK6	- && sp|Q84UI5|MPK1_ORYSJ Mitogen-activated protein kinase 1 OS=Oryza sativa subsp. japonica OX=39947 GN=MPK1 PE=1 SV=1 && PF00069:Protein kinase domain	HB-other
Os06g0191300	MKK5	- && sp|Q8RXG3|M2K5_ARATH Mitogen-activated protein kinase kinase 5 OS=Arabidopsis thaliana OX=3702 GN=MKK5 PE=1 SV=2 && PF00069:Protein kinase domain	MYB
Os06g0597000	IAA23	- && sp|Q69VE0|IAA23_ORYSJ Auxin-responsive protein IAA23 OS=Oryza sativa subsp. japonica OX=39947 GN=IAA23 PE=2 SV=1 && PF02309:AUX/IAA family	-
Os06g0671150	SAUR25	- && sp|Q9LTV3|SAU72_ARATH Auxin-responsive protein SAUR72 OS=Arabidopsis thaliana OX=3702 GN=SAUR72 PE=1 SV=1 && PF02519:Auxin responsive protein	-
Os06g0685700	ARF10	- && sp|Q653H7|ARFR_ORYSJ Auxin response factor 18 OS=Oryza sativa subsp. japonica OX=39947 GN=ARF18 PE=2 SV=1 && PF02362:B3 DNA binding domain|PF06507:Auxin response factor	ARF
Os06g0701900	SAUR27	- && sp|P33083|AX6B_SOYBN Auxin-induced protein 6B OS=Glycine max OX=3847 PE=2 SV=1 && PF02519:Auxin responsive protein	NF-YC
Os06g0702000	SAUR28	- && - && -	-
Os06g0714300	SAUR29	- && sp|Q9ZUZ3|SAU32_ARATH Auxin-responsive protein SAUR32 OS=Arabidopsis thaliana OX=3702 GN=SAUR32 PE=2 SV=1 && PF02519:Auxin responsive protein	ZF-HD
Os07g0592600	GH3-8	- && sp|A3BLS0|GH38_ORYSI Indole-3-acetic acid-amido synthetase GH3.8 OS=Oryza sativa subsp. indica OX=39946 GN=GH3.8 PE=1 SV=2 && PF03321:GH3 auxin-responsive promoter	ERF
Os08g0109400	IAA25	- && sp|P0C128|IAA25_ORYSJ Auxin-responsive protein IAA25 OS=Oryza sativa subsp. japonica OX=39947 GN=IAA25 PE=2 SV=1 && PF02309:AUX/IAA family	GRAS
Os09g0325700	PP2C1	- && sp|Q0J2L7|P2C68_ORYSJ Probable protein phosphatase 2C 68 OS=Oryza sativa subsp. japonica OX=39947 GN=Os09g0325700 PE=2 SV=2 && PF00481:Protein phosphatase 2C	NAC
Os09g0527700	IAA26	- && sp|Q652A1|IAA26_ORYSJ Auxin-responsive protein IAA26 OS=Oryza sativa subsp. japonica OX=39947 GN=IAA26 PE=2 SV=1 && -	ARF
Os10g0147400	LAX4	- && sp|Q7XGU4|LAX13_ORYSJ Auxin transporter-like protein 3 OS=Oryza sativa subsp. japonica OX=39947 GN=Os10g0147400 PE=2 SV=1 && PF01490:Transmembrane amino acid transporter protein	-
Os10g0479900	ARF22	- && sp|Q9AV47|ARFV_ORYSJ Auxin response factor 22 OS=Oryza sativa subsp. japonica OX=39947 GN=ARF22 PE=2 SV=1 && PF06507:Auxin response factor|PF02362:B3 DNA binding domain	ARF
Os10g0510500	SAUR56	- && sp|O22150|SAU36_ARATH Auxin-responsive protein SAUR36 OS=Arabidopsis thaliana OX=3702 GN=SAUR36 PE=2 SV=1 && PF02519:Auxin responsive protein	ZF-HD
Os11g0221000	IAA27	- && sp|P0C129|IAA27_ORYSJ Auxin-responsive protein IAA27 OS=Oryza sativa subsp. japonica OX=39947 GN=IAA27 PE=2 SV=2 && PF02309:AUX/IAA family	GRAS
Os11g0448000	TMK3	- && sp|Q9SIT1|TMK3_ARATH Receptor-like kinase TMK3 OS=Arabidopsis thaliana OX=3702 GN=TMK3 PE=1 SV=1 && PF13855:Leucine rich repeat|PF00069:Protein kinase domain	GRAS
Os11g0515500	F0720	- && sp|Q2R3K5|TIRC_ORYSJ Transport inhibitor response 1-like protein Os11g0515500 OS=Oryza sativa subsp. japonica OX=39947 GN=Os11g0515500 PE=2 SV=1 && PF18511:F-box|PF18791:Transport inhibitor response 1 protein domain	FAR1
Os11g0523800	ARF1	- && sp|Q2R3F5|ARFW_ORYSJ Auxin response factor 23 OS=Oryza sativa subsp. japonica OX=39947 GN=ARF23 PE=1 SV=2 && PF02309:AUX/IAA family	ARF
Os12g0479400	ARF24	- && sp|Q2QQX6|ARFX_ORYSJ Auxin response factor 24 OS=Oryza sativa subsp. japonica OX=39947 GN=ARF24 PE=2 SV=1 && PF06507:Auxin response factor|PF02309:AUX/IAA family|PF02362:B3 DNA binding domain	ARF
Os12g0529400	ABP4	- && sp|P33488|ABP4_MAIZE Auxin-binding protein 4 OS=Zea mays OX=4577 GN=ABP4 PE=2 SV=1 && PF02041:Auxin binding protein	NAC
Os12g0601300	IAA30	- && sp|P0C132|IAA30_ORYSJ Auxin-responsive protein IAA30 OS=Oryza sativa subsp. japonica OX=39947 GN=IAA30 PE=2 SV=1 && PF02309:AUX/IAA family	ARF
Os12g0601400	IAA3	- && sp|P0C133|IAA31_ORYSJ Auxin-responsive protein IAA31 OS=Oryza sativa subsp. japonica OX=39947 GN=IAA31 PE=2 SV=1 && PF02309:AUX/IAA family	ARF
Os12g0626200	SAUR58	- && - && PF02519:Auxin responsive protein	-
Os12g0638700	PMA1.1	- && sp|P22180|PMA1_SOLLC Plasma membrane ATPase 1 OS=Solanum lycopersicum OX=4081 GN=LHA1 PE=2 SV=1 && PF00702:haloacid dehalogenase-like hydrolase|PF00690:Cation transporter/ATPase, N-terminus|PF00122:E1-E2 ATPase	GRAS

## Sheet: Nitrogen metabolism
gene_id	gene_name	gene_description	Family
Os07g0134000	AAP1	- && sp|P92934|AAP6_ARATH Amino acid permease 6 OS=Arabidopsis thaliana OX=3702 GN=AAP6 PE=1 SV=1 && PF01490:Transmembrane amino acid transporter protein	GATA
Os06g0556000	AAP3	- && sp|P92934|AAP6_ARATH Amino acid permease 6 OS=Arabidopsis thaliana OX=3702 GN=AAP6 PE=1 SV=1 && PF01490:Transmembrane amino acid transporter protein	MYB_related
Os01g0878400	AAP5	- && sp|P92934|AAP6_ARATH Amino acid permease 6 OS=Arabidopsis thaliana OX=3702 GN=AAP6 PE=1 SV=1 && PF01490:Transmembrane amino acid transporter protein	MYB_related
Os02g0533300	ALPHACA1	- && sp|O04846|ATCA1_ARATH Alpha carbonic anhydrase 1, chloroplastic OS=Arabidopsis thaliana OX=3702 GN=ACA1 PE=1 SV=2 && PF00194:Eukaryotic-type carbonic anhydrase	GATA
Os08g0424100	ALPHACA5	- && sp|Q8L817|ATCA7_ARATH Alpha carbonic anhydrase 7 OS=Arabidopsis thaliana OX=3702 GN=ACA7 PE=2 SV=1 && PF00194:Eukaryotic-type carbonic anhydrase	GATA
Os04g0509600	AMT1.1	- && sp|Q7XQ12|AMT11_ORYSJ Ammonium transporter 1 member 1 OS=Oryza sativa subsp. japonica OX=39947 GN=AMT1-1 PE=2 SV=1 && PF00909:Ammonium Transporter Family	GRAS
Os01g0831900	AMT2.1	- && sp|Q8S230|AMT22_ORYSJ Ammonium transporter 2 member 2 OS=Oryza sativa subsp. japonica OX=39947 GN=AMT2-2 PE=2 SV=2 && PF00909:Ammonium Transporter Family	B3
Os05g0468700	AMT2.3	- && sp|Q84KJ7|AMT21_ORYSJ Ammonium transporter 2 member 1 OS=Oryza sativa subsp. japonica OX=39947 GN=AMT2-1 PE=2 SV=1 && PF00909:Ammonium Transporter Family	B3
Os01g0870300	AMT3.1	- && sp|Q84KJ6|AMT31_ORYSJ Ammonium transporter 3 member 1 OS=Oryza sativa subsp. japonica OX=39947 GN=AMT3-1 PE=2 SV=1 && PF00909:Ammonium Transporter Family	B3
Os08g0224300	ARE1	- && sp|A6MVV9|CEMA_RHDSA Chloroplast envelope membrane protein OS=Rhodomonas salina OX=52970 GN=cemA PE=3 SV=1 && PF03040:CemA family	SBP
Os07g0512200	ATG8a	- && sp|Q2XPP5|ATG8A_ORYSI Autophagy-related protein 8A OS=Oryza sativa subsp. indica OX=39946 GN=ATG8A PE=1 SV=1 && PF02991:Autophagy protein Atg8 ubiquitin like	bHLH
Os01g0639900	BETACA1	- && sp|P40880|CAHC_HORVU Carbonic anhydrase, chloroplastic OS=Hordeum vulgare OX=4513 PE=2 SV=1 && PF00484:Carbonic anhydrase	bHLH
Os01g0640000	CAHC	- && sp|P40880|CAHC_HORVU Carbonic anhydrase, chloroplastic OS=Hordeum vulgare OX=4513 PE=2 SV=1 && PF00484:Carbonic anhydrase	bHLH
Os09g0441900	DEP1	- && - && -	-
Os01g0558200	DHE4	- && sp|P28724|DHE4_GIAIN NADP-specific glutamate dehydrogenase OS=Giardia intestinalis OX=5741 PE=2 SV=1 && PF00208:Glutamate/Leucine/Phenylalanine/Valine dehydrogenase|PF02812:Glu/Leu/Phe/Val dehydrogenase, dimerisation domain	-
Os01g0178000	DNR1	- && sp|Q9C969|ISS1_ARATH Aromatic aminotransferase ISS1 OS=Arabidopsis thaliana OX=3702 GN=ISS1 PE=1 SV=1 && PF00155:Aminotransferase class I and II	ERF
Os06g0127100	DREB1C	- && sp|A2Y8S6|DRE1C_ORYSI Dehydration-responsive element-binding protein 1C OS=Oryza sativa subsp. indica OX=39946 GN=DREB1C PE=3 SV=1 && PF00847:AP2 domain	AP2
Os03g0122500	EF-CD	- && sp|Q9XJ60|MAD50_ORYSJ MADS-box transcription factor 50 OS=Oryza sativa subsp. japonica OX=39947 GN=MADS50 PE=2 SV=1 && -	MIKC_MADS
Os01g0764900	FMDA	- && sp|Q50228|FMDA_METME Formamidase OS=Methylophilus methylotrophus OX=17 GN=fmdA PE=1 SV=1 && PF03069:Acetamidase/Formamidase family	-
Os03g0794500	GDH1	- && sp|A2XMV1|DHE1_ORYSI Glutamate dehydrogenase 1, mitochondrial OS=Oryza sativa subsp. indica OX=39946 GN=GDH1 PE=3 SV=2 && PF00208:Glutamate/Leucine/Phenylalanine/Valine dehydrogenase|PF02812:Glu/Leu/Phe/Val dehydrogenase, dimerisation domain	-
Os02g0650900	GDH3	- && sp|Q6H3Y7|DHE3_ORYSJ Glutamate dehydrogenase 3, mitochondrial OS=Oryza sativa subsp. japonica OX=39947 GN=GDH3 PE=2 SV=1 && PF00208:Glutamate/Leucine/Phenylalanine/Valine dehydrogenase|PF02812:Glu/Leu/Phe/Val dehydrogenase, dimerisation domain	-
Os03g0223400	GLN1	- && sp|P14654|GLN12_ORYSJ Glutamine synthetase cytosolic isozyme 1-2 OS=Oryza sativa subsp. japonica OX=39947 GN=GLN1-2 PE=1 SV=1 && PF03951:Glutamine synthetase, beta-Grasp domain|PF00120:Glutamine synthetase, catalytic domain	SBP
Os04g0659100	GLN2	- && sp|P14655|GLNA2_ORYSJ Glutamine synthetase, chloroplastic OS=Oryza sativa subsp. japonica OX=39947 GN=GLN2 PE=1 SV=1 && PF03951:Glutamine synthetase, beta-Grasp domain|PF00120:Glutamine synthetase, catalytic domain	-
Os01g0681900	GLT1	- && sp|Q0JKD0|GLT1_ORYSJ Glutamate synthase 1 [NADH], chloroplastic OS=Oryza sativa subsp. japonica OX=39947 GN=Os01g0681900 PE=2 SV=1 && PF04898:Glutamate synthase central domain|PF14691:Dihydroprymidine dehydrogenase domain II, 4Fe-4S cluster|PF00310:Glutamine amidotransferases class-II|PF07992:Pyridine nucleotide-disulphide oxidoreductase|PF01645:Conserved region in glutamate synthase|PF01493…	C3H
Os07g0658400	GLU	- && sp|Q69RJ0|GLTB_ORYSJ Ferredoxin-dependent glutamate synthase, chloroplastic OS=Oryza sativa subsp. japonica OX=39947 GN=GLU PE=2 SV=2 && PF00310:Glutamine amidotransferases class-II|PF04898:Glutamate synthase central domain|PF01645:Conserved region in glutamate synthase|PF01493:GXGXG motif	C3H
Os02g0735200	GS1	- && sp|P14656|GLN11_ORYSJ Glutamine synthetase cytosolic isozyme 1-1 OS=Oryza sativa subsp. japonica OX=39947 GN=GLN1-1 PE=1 SV=1 && PF03951:Glutamine synthetase, beta-Grasp domain|PF00120:Glutamine synthetase, catalytic domain	-
Os04g0674500	miR369e	- && - && -	-
Os02g0829000	miR369f	- && - && -	-
Os02g0595900	NAR2.1	- && sp|Q6ZI50|NAR21_ORYSJ High-affinity nitrate transporter-activating protein 2.1 OS=Oryza sativa subsp. japonica OX=39947 GN=NAR2.1 PE=1 SV=1 && PF16974:High-affinity nitrate transporter accessory	-
Os05g0389000	NGR5	- && sp|X5HYT8|SMOS1_ORYSJ AP2-like ethylene-responsive transcription factor SMOS1 OS=Oryza sativa subsp. japonica OX=39947 GN=SMOS1 PE=1 SV=1 && PF00847:AP2 domain	-
Os08g0157600	NHD1	- && sp|A0A0G3VTN5|LHY_PETHY Protein LATE ELONGATED HYPOCOTYL OS=Petunia hybrida OX=4102 GN=LHY PE=2 SV=1 && PF00249:Myb-like DNA-binding domain	-
Os02g0770800	NIA1	- && sp|P27968|NIA7_HORVU Nitrate reductase [NAD(P)H] OS=Hordeum vulgare OX=4513 GN=NAR-7 PE=2 SV=1 && PF00173:Cytochrome b5-like Heme/Steroid binding domain|PF00174:Oxidoreductase molybdopterin binding domain|PF00970:Oxidoreductase FAD-binding domain|PF03404:Mo-co oxidoreductase dimerisation domain|PF00175:Oxidoreductase NAD-binding domain	C3H
Os01g0357100	NIR	- && sp|Q42997|NIR_ORYSJ Ferredoxin--nitrite reductase, chloroplastic OS=Oryza sativa subsp. japonica OX=39947 GN=Os01g0357100 PE=2 SV=1 && -	-
Os03g0131100	NLP1	- && sp|Q10S83|NLP1_ORYSJ Protein NLP1 OS=Oryza sativa subsp. japonica OX=39947 GN=NLP1 PE=2 SV=1 && PF02042:RWP-RK domain|PF00564:PB1 domain	Nin-like
Os01g0236700	NLP3	- && sp|Q5NB82|NLP3_ORYSJ Protein NLP3 OS=Oryza sativa subsp. japonica OX=39947 GN=NLP3 PE=3 SV=1 && PF00564:PB1 domain|PF02042:RWP-RK domain	Nin-like
Os09g0549450	NLP4	- && sp|Q10S83|NLP1_ORYSJ Protein NLP1 OS=Oryza sativa subsp. japonica OX=39947 GN=NLP1 PE=2 SV=1 && PF02042:RWP-RK domain|PF00564:PB1 domain	Nin-like
Os01g0103100	NPF6.1	- && sp|Q9LYR6|PTR49_ARATH Protein NRT1/ PTR FAMILY 6.1 OS=Arabidopsis thaliana OX=3702 GN=NPF6.1 PE=2 SV=1 && PF00854:POT family	G2-like
Os10g0554200	NRT1.1b	- && sp|Q05085|PTR7_ARATH Protein NRT1/ PTR FAMILY 6.3 OS=Arabidopsis thaliana OX=3702 GN=NPF6.3 PE=1 SV=1 && PF00854:POT family	C3H
Os02g0112600	NRT2.2	- && sp|P0DKG9|NRT21_ORYSJ High-affinity nitrate transporter 2.1 OS=Oryza sativa subsp. japonica OX=39947 GN=NRT2.1 PE=1 SV=1 && PF07690:Major Facilitator Superfamily	-
Os01g0704100	NRT2.3	- && sp|Q94JG1|NRT23_ORYSJ High-affinity nitrate transporter 2.3 OS=Oryza sativa subsp. japonica OX=39947 GN=NRT2.3 PE=1 SV=1 && PF07690:Major Facilitator Superfamily	-
Os01g0802700	PIN9	- && sp|Q5VQY3|PIN9_ORYSJ Probable auxin efflux carrier component 9 OS=Oryza sativa subsp. japonica OX=39947 GN=PIN9 PE=2 SV=1 && PF03547:Membrane transport protein	bHLH
Os12g0274700	RBCS2	- && sp|A2Y205|RBS1_ORYSI Ribulose bisphosphate carboxylase small subunit, chloroplastic OS=Oryza sativa subsp. indica OX=39946 GN=RBCS PE=2 SV=2 && PF12338:Ribulose-1,5-bisphosphate carboxylase small subunit|PF00101:Ribulose bisphosphate carboxylase, small chain	M-type_MADS
Os06g0226700	TCP19	- && sp|Q93Z00|TCP14_ARATH Transcription factor TCP14 OS=Arabidopsis thaliana OX=3702 GN=TCP14 PE=1 SV=1 && PF03634:TCP family transcription factor	TCP
